# Supplementary material for: “We do not bury dead livestock like human beings”: Community behaviors and risk of Rift Valley Fever virus infection in Baringo County, Kenya
Source: PLoS Negl Trop Dis. 2017 May 24;11(5):e0005582. doi: 10.1371/journal.pntd.0005582 (PMC5460880; doi:10.1371/journal.pntd.0005582)
Supplement: S1 Info — (XLS) [file pntd.0005582.s001.xls]

## Sheet: Data for RVF  paper
HHID	SUB_COUNTY	ZONE	TYPE_OF_RESPONDENT	SEX	MARITAL_STATUS	HOUSEHOLD_TYPE	AGE_YEARS	TOTAL_CHILDREN_LIVING_IN_THE_HOUSEHOLD	HIGHEST_LEVEL_OF_EDUCATION	RELIGION	TRIBE	MAIN_LIVELIHOOD_ACTIVITY_RECODED	PRIOR_TO_THIS_INTERVIEW__HAVE_YO	RVF_SIGN1	RVF_SIGN2	RVF_SIGN3	RVF_SIGN4	RVF_SIGN5	RVF_SIGN6	RVF_SIGN7	RVF_SIGN8	SOURCE_OF_RVF_INFORMATION1	SOURCE_OF_RVF_INFORMATION2	SOURCE_OF_RVF_INFORMATION3	SOURCE_OF_RVF_INTORMATION4	SOURCE_OF_RVF_INFORMATION5	SOURCE_OF_RVF_INFORMATION6	SOURCE_OF_RVF_INFORMATION7	SOURCE_OF_RVF_INFORMATION8	INFECTION_THROUGH_CONTACT_WITH_SICK_ANIMALS	INFECTION_THROUGH_CONSUMPTION_OF_MEAT_FROM_SICK_ANIMALS	INFECTION_THROUGH_CONSUMPTION_OF_MILK_FROM_SICK_ANIMALS	INFECTION_THROUGH_CONTACT_WITH_BLOOD_FROM_SICK_ANIMALS	INFECTION_THROUGH_CONTACT_WITH_DISCHSRGE_FROM_EYES_NOSE	INFECTION_THROUGH_CONTACT_WITH_MEAT_FROM_SICK_ANIMALS	INFECTION_THROUGH_SKINS_AND_HIDES_OF_SICK_ANIMALS	INFECTED_THROUGH_BITES_FROM_INFECTED_MOSQUITOES	TOTAL_SCORE_ON_KNOWLEDGE_OF_RVF_TRANSMISSION_ROUTES	WHEN_CATTLE_GOATS_OR_SHEEP_ARE	WE_CONSUME_MILK_FROM_SICK_ANIMAL	WE_BOIL_OUR_MILK_BEFORE_CONSUMPT	WHEN_A_SICK_ANIMAL_IS_ABOUT_TO_D	WHEN_A_SICK_ANIMAL_DIES_WE_IMME	WHEN_A_SICK_ANIMAL_DIES_WE_IMMED	WHEN_A_SICK_ANIMAL_DIES_WE_IMMEE	WHEN_WE_SLAUGHTER_AN_ANIMAL_WE	WHEN_WE_SLAUGHTER_AN_ANIMAL_WF	WHEN_WE_SLAUGHTER_AN_ANIMAL_SOM	WHEN_WE_SLAUGHTER_AN_ANIMAL_SON
1	2	1	1	1	2	1	67	2	1	1	1	4	1	4	5	6	-	-	-	-	-	9	-	-	-	-	-	-	-	5	5	5	5	5	5	5	2	7	1	1	5	1	1	5	5	4	1	4	5
2	2	1	1	1	2	1	35	3	3	1	1	6	1	9	-	-	-	-	-	-	-	3	4	10	11	-	-	-	-	5	5	5	5	5	5	5	1	7	1	1	5	1	1	2	4	5	1	1	5
3	2	1	2	2	2	1	45	5	3	1	1	5	1	9	-	-	-	-	-	-	-	3	11	-	-	-	-	-	-	2	5	5	5	5	5	5	1	6	1	1	5	1	1	5	1	4	5	2	4
4	2	1	1	1	2	1	45	4	3	1	1	5	1	9	-	-	-	-	-	-	-	7	-	-	-	-	-	-	-	1	5	3	1	1	1	1	5	2	1	3	5	3	3	2	1	5	1	3	3
5	2	1	3	2	6	3	56	5	2	1	1	4	1	3	8	-	-	-	-	-	-	3	-	-	-	-	-	-	-	1	5	5	3	5	1	1	1	3	1	1	5	1	1	5	3	5	3	3	1
6	2	1	3	2	6	3	55	2	1	2	1	6	2	-88	-	-	-	-	-	-	-	99	99	-	-	-	-	-	-	1	5	3	2	1	1	4	5	3	1	1	5	1	1	5	1	3	3	3	4
7	2	1	1	1	6	2	70	0	2	1	1	4	1	1	8	-	-	-	-	-	-	3	11	-	-	-	-	-	-	5	5	5	5	4	3	3	5	6	1	1	4	5	5	5	5	3	4	2	1
8	2	1	1	1	2	1	42	3	2	1	1	8	1	9	-	-	-	-	-	-	-	2	-	-	-	-	-	-	-	1	5	5	5	4	1	3	5	5	1	1	5	5	4	3	1	4	3	4	3
9	2	1	2	2	2	1	61	0	1	1	1	4	2	-88	-	-	-	-	-	-	-	99	99	-	-	-	-	-	-	1	5	5	5	5	3	2	1	4	5	3	5	1	1	4	3	5	1	2	4
10	2	1	1	1	2	1	68	0	2	1	1	4	1	9	-	-	-	-	-	-	-	11	-	-	-	-	-	-	-	1	5	4	2	2	1	2	5	3	1	1	5	1	1	3	2	5	1	1	2
11	2	1	1	1	2	1	65	0	1	1	1	4	1	9	-	-	-	-	-	-	-	2	11	-	-	-	-	-	-	3	5	2	3	2	2	3	5	2	3	3	5	-	3	4	3	5	1	2	2
12	2	1	1	1	2	1	55	3	3	1	1	6	1	9	-	-	-	-	-	-	-	2	11	-	-	-	-	-	-	5	4	5	3	1	1	1	4	4	1	1	-	1	1	2	3	4	5	1	3
13	2	1	2	2	2	1	56	0	2	1	1	8	1	3	4	6	8	-	-	-	-	4	5	-	-	-	-	-	-	5	5	5	5	5	5	99	1	6	1	1	5	1	1	3	2	5	1	2	3
14	2	1	2	2	2	1	45	3	2	1	1	5	1	3	4	6	-	-	-	-	-	3	11	-	-	-	-	-	-	2	1	4	2	5	1	1	1	2	2	1	5	3	3	5	1	5	5	1	1
15	2	1	1	1	2	1	50	3	2	1	1	4	1	9	-	-	-	-	-	-	-	2	8	-	-	-	-	-	-	1	5	5	99	5	3	3	1	3	3	3	5	1	1	3	1	5	1	1	1
16	2	1	2	2	2	1	29	3	3	1	1	9	1	3	-	-	-	-	-	-	-	3	4	9	-	-	-	-	-	1	5	5	4	3	2	99	1	3	2	1	5	1	1	5	3	3	2	1	1
17	2	1	1	1	2	1	62	0	2	1	1	4	1	7	-	-	-	-	-	-	-	2	-	-	-	-	-	-	-	3	5	5	3	4	4	4	5	6	1	1	5	1	1	4	1	5	1	2	2
18	2	1	2	2	2	1	45	0	1	1	1	1	1	3	6	8	-	-	-	-	-	10	-	-	-	-	-	-	-	5	5	5	5	5	5	3	1	6	5	5	5	1	1	5	2	5	1	1	1
19	2	1	2	2	2	1	19	1	3	1	1	5	2	-88	-	-	-	-	-	-	-	99	99	-	-	-	-	-	-	4	5	5	5	5	5	4	1	7	1	1	5	3	1	4	3	5	1	2	2
20	2	1	2	2	2	1	27	0	3	1	1	5	1	9	-	-	-	-	-	-	-	3	9	-	-	-	-	-	-	5	5	5	5	5	5	5	1	7	1	1	5	1	1	4	3	5	1	2	2
21	2	1	2	2	2	1	58	0	2	1	1	4	2	-88	-	-	-	-	-	-	-	99	99	-	-	-	-	-	-	5	5	5	5	5	5	1	1	6	5	5	5	1	1	1	2	1	3	1	1
22	2	1	2	1	2	1	73	2	2	2	1	1	2	-88	-	-	-	-	-	-	-	99	99	-	-	-	-	-	-	1	5	5	5	5	4	5	5	7	4	1	5	1	3	3	3	5	2	3	4
23	2	1	3	2	2	3	25	1	3	1	1	2	2	-88	-	-	-	-	-	-	-	99	99	-	-	-	-	-	-	5	5	5	5	5	4	3	1	6	5	1	5	1	1	5	1	5	1	1	1
24	2	1	1	1	6	2	63	4	2	1	1	7	1	9	-	-	-	-	-	-	-	1	2	-	-	-	-	-	-	5	5	5	4	3	1	1	2	4	2	1	5	4	1	1	1	5	4	1	1
25	2	1	2	2	2	1	60	4	1	1	1	1	2	-88	-	-	-	-	-	-	-	99	99	-	-	-	-	-	-	4	5	5	5	5	4	4	1	7	3	2	5	2	2	3	1	4	4	1	4
26	2	1	1	1	2	1	69	1	2	1	1	2	1	4	6	8	-	-	-	-	-	1	2	-	-	-	-	-	-	3	1	2	5	5	4	2	2	3	1	1	5	3	5	5	5	5	4	3	5
27	2	1	3	2	6	3	65	0	1	1	1	1	1	9	-	-	-	-	-	-	-	11	-	-	-	-	-	-	-	1	5	5	5	5	4	4	1	6	4	3	5	1	1	5	1	4	4	3	4
28	2	1	1	1	2	1	60	0	2	2	1	2	1	9	-	-	-	-	-	-	-	1	2	8	-	-	-	-	-	4	5	5	4	3	3	5	5	6	1	1	5	1	1	5	1	5	1	2	3
29	2	1	1	1	2	2	75	4	2	1	1	1	1	7	-	-	-	-	-	-	-	4	10	-	-	-	-	-	-	4	3	4	5	3	4	3	3	4	5	1	5	5	5	4	4	5	1	1	3
30	2	1	2	2	2	1	61	6	1	1	1	1	1	9	-	-	-	-	-	-	-	2	11	-	-	-	-	-	-	4	4	5	5	5	4	4	3	7	1	1	5	1	1	-	3	4	2	2	4
31	2	1	1	1	2	1	28	2	2	1	1	2	1	9	-	-	-	-	-	-	-	3	4	10	-	-	-	-	-	5	5	5	5	4	4	2	1	6	5	3	5	1	1	3	3	4	2	3	4
32	2	1	2	2	2	1	52	1	2	1	1	1	1	9	-	-	-	-	-	-	-	8	-	-	-	-	-	-	-	3	3	3	3	3	3	3	1	0	1	1	3	2	2	5	1	5	1	1	3
33	2	1	2	2	2	1	48	6	3	1	1	7	1	4	-	-	-	-	-	-	-	11	-	-	-	-	-	-	-	3	4	4	4	4	4	4	1	6	1	1	5	1	1	5	1	5	1	2	4
34	2	1	2	2	2	1	60	4	1	2	1	7	2	-88	-	-	-	-	-	-	-	99	99	-	-	-	-	-	-	1	5	5	5	3	2	4	1	5	1	1	5	3	3	4	2	5	1	2	3
35	2	1	1	1	2	1	66	4	1	2	1	4	1	9	-	-	-	-	-	-	-	3	9	11	-	-	-	-	-	3	5	5	3	4	4	4	5	6	1	1	5	3	2	3	2	5	1	1	3
36	2	1	2	2	2	1	52	3	2	1	1	1	2	-88	-	-	-	-	-	-	-	99	99	-	-	-	-	-	-	5	5	5	5	5	5	5	1	7	1	1	5	1	1	5	3	5	1	2	2
37	2	1	1	1	2	1	56	3	2	2	1	1	1	1	2	-	-	-	-	-	-	9	11	14	-	-	-	-	-	1	5	5	4	3	3	1	5	4	1	1	5	3	1	4	3	3	4	3	4
38	2	1	1	1	6	2	56	2	2	2	1	1	1	9	-	-	-	-	-	-	-	2	-	-	-	-	-	-	-	1	5	5	3	3	1	1	4	3	3	2	5	-	5	1	1	5	2	1	2
39	2	1	2	2	2	1	60	1	2	2	1	1	1	7	-	-	-	-	-	-	-	4	-	-	-	-	-	-	-	4	4	5	3	4	1	1	1	4	5	5	5	4	1	5	1	5	5	1	1
40	2	1	1	1	2	1	62	0	4	1	1	2	1	8	-	-	-	-	-	-	-	2	-	-	-	-	-	-	-	4	5	2	5	4	1	4	3	5	4	3	5	1	1	5	1	5	1	1	1
41	2	1	1	1	2	1	62	0	3	2	1	1	2	-88	-	-	-	-	-	-	-	99	99	-	-	-	-	-	-	1	4	4	2	1	1	1	5	3	1	1	5	2	1	5	1	5	1	3	3
42	1	1	2	2	2	1	70	0	1	2	1	1	1	9	-	-	-	-	-	-	-	11	-	-	-	-	-	-	-	3	3	3	3	3	3	3	3	0	-	-	-	1	1	3	1	5	1	1	1
43	1	1	1	1	2	1	75	0	1	2	1	1	1	9	-	-	-	-	-	-	-	3	11	-	-	-	-	-	-	4	5	4	4	3	4	4	3	6	3	3	5	4	3	5	2	5	2	1	4
44	1	1	1	1	3	1	63	3	2	2	1	1	1	10	-	-	-	-	-	-	-	3	4	9	11	-	-	-	-	5	5	5	4	2	4	4	3	6	1	1	5	3	2	5	1	3	3	1	2
45	1	1	2	2	2	1	20	1	2	1	1	1	1	9	-	-	-	-	-	-	-	1	-	-	-	-	-	-	-	3	5	5	5	5	4	4	1	6	1	1	5	1	1	5	1	5	1	1	1
46	1	1	1	1	2	1	26	1	3	1	1	6	1	9	-	-	-	-	-	-	-	3	4	11	-	-	-	-	-	4	5	3	3	2	1	2	4	3	1	1	5	3	3	3	3	1	5	5	5
47	1	1	2	2	2	1	25	4	2	1	1	2	1	9	-	-	-	-	-	-	-	2	-	-	-	-	-	-	-	4	5	5	5	4	4	4	1	7	1	1	5	1	1	5	1	5	1	2	4
48	1	1	1	1	2	1	26	4	2	1	1	2	1	9	-	-	-	-	-	-	-	3	4	10	11	-	-	-	-	3	4	4	3	1	1	3	1	2	1	1	5	1	1	3	3	4	1	3	4
49	1	1	3	2	6	3	80	5	1	2	1	1	1	9	-	-	-	-	-	-	-	10	-	-	-	-	-	-	-	2	5	5	5	4	4	4	1	6	3	3	5	1	1	5	1	5	5	1	1
50	1	1	2	2	2	1	35	7	2	1	1	1	1	9	-	-	-	-	-	-	-	1	4	10	-	-	-	-	-	5	5	5	5	5	5	5	1	7	1	1	5	1	1	5	3	1	5	2	2
51	1	1	1	1	2	1	53	7	2	1	1	1	1	9	-	-	-	-	-	-	-	3	8	-	-	-	-	-	-	1	5	4	1	1	1	1	5	3	1	2	5	3	1	5	1	1	1	1	3
52	1	1	2	2	2	1	48	5	2	1	1	4	2	-88	-	-	-	-	-	-	-	99	99	-	-	-	-	-	-	5	5	5	5	5	5	5	1	7	1	1	5	3	3	4	2	1	5	4	3
53	1	1	2	2	2	1	22	2	2	1	1	9	2	-88	-	-	-	-	-	-	-	99	99	-	-	-	-	-	-	4	4	5	5	5	3	1	1	5	1	1	5	1	1	5	1	2	2	1	1
54	1	1	1	1	2	1	36	3	2	1	1	6	1	1	4	7	-	-	-	-	-	2	-	-	-	-	-	-	-	1	5	5	3	1	1	1	3	2	2	1	5	4	1	3	1	1	5	3	4
55	1	1	2	2	2	1	26	4	2	1	1	6	1	9	-	-	-	-	-	-	-	3	4	-	-	-	-	-	-	5	5	5	5	4	4	4	5	8	3	1	5	1	1	5	1	5	1	2	2
56	3	3	1	1	2	1	55	5	2	2	1	1	1	9	-	-	-	-	-	-	-	2	-	-	-	-	-	-	-	1	5	5	2	2	1	1	3	2	2	3	5	5	2	2	1	1	5	2	5
57	3	3	1	1	2	1	56	6	2	1	1	6	1	1	3	7	-	-	-	-	-	1	2	-	-	-	-	-	-	1	5	5	3	3	1	1	5	3	1	1	5	4	2	1	1	1	5	3	3
58	3	3	2	2	2	1	28	3	3	1	1	6	1	9	-	-	-	-	-	-	-	3	4	8	-	-	-	-	-	2	5	1	1	1	3	4	1	2	5	1	5	1	2	1	3	1	1	1	1
59	3	3	2	2	2	1	30	4	3	1	1	1	1	9	-	-	-	-	-	-	-	9	10	11	-	-	-	-	-	3	5	5	5	4	2	1	1	4	3	2	5	4	1	1	1	1	1	1	1
60	3	3	2	2	2	1	37	6	2	1	1	1	1	5	-	-	-	-	-	-	-	2	10	-	-	-	-	-	-	2	5	5	5	5	4	4	1	6	1	1	5	1	1	3	1	2	2	1	4
61	3	3	2	2	2	1	26	4	2	1	1	1	1	9	-	-	-	-	-	-	-	4	-	-	-	-	-	-	-	4	5	5	5	4	4	4	2	7	1	1	5	2	3	2	1	1	2	2	4
62	3	3	1	1	2	1	27	2	3	1	1	7	1	9	-	-	-	-	-	-	-	3	11	14	-	-	-	-	-	2	5	5	4	4	4	4	5	7	1	1	5	4	3	2	2	2	3	2	3
63	3	3	2	2	2	1	23	2	2	1	1	2	1	2	3	7	8	-	-	-	-	3	10	-	-	-	-	-	-	5	5	5	5	3	5	1	1	5	1	1	5	4	4	1	1	1	5	5	3
64	1	4	1	1	2	1	69	2	1	1	1	5	2	-88	-	-	-	-	-	-	-	99	99	-	-	-	-	-	-	2	3	1	1	1	1	1	1	0	1	1	5	5	5	3	3	2	3	5	5
65	1	4	2	2	2	1	32	6	2	1	1	6	1	9	-	-	-	-	-	-	-	3	4	8	-	-	-	-	-	1	5	5	1	1	1	1	5	3	1	1	5	1	1	1	1	1	5	3	3
66	1	4	1	1	2	1	67	0	1	2	1	6	1	9	-	-	-	-	-	-	-	4	8	-	-	-	-	-	-	1	4	4	4	4	4	4	5	7	3	3	5	3	3	2	3	1	4	5	3
67	1	4	2	2	2	1	28	4	2	1	1	1	2	-88	-	-	-	-	-	-	-	99	99	-	-	-	-	-	-	1	4	4	1	1	1	1	5	3	1	1	5	1	1	1	3	1	1	3	3
68	1	4	1	1	2	1	40	5	2	1	1	5	1	4	-	-	-	-	-	-	-	2	3	-	-	-	-	-	-	4	5	5	5	5	4	4	5	8	1	3	5	4	2	3	3	1	1	4	3
69	1	4	1	1	2	1	32	3	2	1	1	4	1	6	8	-	-	-	-	-	-	3	4	-	-	-	-	-	-	4	1	1	3	1	2	1	1	1	1	3	5	2	3	2	1	1	3	5	5
70	1	4	2	2	2	1	21	4	2	1	1	6	1	9	-	-	-	-	-	-	-	10	-	-	-	-	-	-	-	4	5	5	5	4	3	1	1	5	4	4	5	5	1	1	1	1	1	1	1
71	1	4	2	2	2	1	30	5	2	1	1	6	1	9	-	-	-	-	-	-	-	8	-	-	-	-	-	-	-	1	2	2	1	1	1	1	5	1	3	1	5	5	1	1	5	1	3	3	3
72	1	4	1	1	2	1	30	5	2	1	1	1	1	9	-	-	-	-	-	-	-	3	4	11	-	-	-	-	-	1	5	5	3	2	2	2	1	2	1	1	5	4	1	5	1	3	4	4	4
73	1	4	1	1	2	2	79	0	1	4	1	1	2	-88	-	-	-	-	-	-	-	99	99	-	-	-	-	-	-	1	1	3	2	2	4	4	5	3	1	1	5	3	3	3	2	1	4	2	4
74	1	4	1	1	2	1	56	0	1	2	1	1	1	10	-	-	-	-	-	-	-	8	9	-	-	-	-	-	-	5	4	3	5	5	2	4	3	5	1	3	5	4	4	3	3	2	3	3	3
75	1	4	2	2	2	1	50	0	2	1	1	6	1	9	-	-	-	-	-	-	-	4	-	-	-	-	-	-	-	1	5	5	1	1	1	1	1	2	1	1	5	5	5	3	1	1	1	1	3
76	1	4	3	2	6	3	76	3	1	1	1	7	1	9	-	-	-	-	-	-	-	4	-	-	-	-	-	-	-	1	4	4	4	4	1	1	3	4	1	1	5	1	1	1	5	1	5	4	4
77	1	4	2	2	2	1	60	0	1	1	1	5	1	9	-	-	-	-	-	-	-	9	10	-	-	-	-	-	-	5	5	5	5	4	3	2	1	5	4	1	5	2	1	1	1	2	2	1	1
78	1	4	1	1	2	1	54	3	3	1	1	2	1	4	7	-	-	-	-	-	-	2	4	-	-	-	-	-	-	1	4	1	4	1	5	4	1	4	1	1	5	5	3	1	5	1	3	1	3
79	2	4	1	1	2	1	39	3	2	2	1	1	1	9	-	-	-	-	-	-	-	10	-	-	-	-	-	-	-	4	5	5	4	4	4	4	3	7	1	1	5	1	1	5	1	3	3	1	3
80	2	4	2	2	2	1	28	4	3	2	1	2	1	3	4	5	-	-	-	-	-	3	7	-	-	-	-	-	-	1	4	4	1	1	1	1	5	3	1	1	5	1	3	5	1	5	5	4	4
81	2	4	3	2	6	3	69	2	1	2	1	2	2	-88	-	-	-	-	-	-	-	99	99	-	-	-	-	-	-	4	5	5	4	4	4	4	1	7	1	1	5	2	2	2	1	3	3	1	4
82	2	4	2	2	2	1	50	6	2	2	1	1	1	9	-	-	-	-	-	-	-	3	4	8	9	14	-	-	-	1	4	4	4	4	1	4	5	6	1	1	5	3	3	3	3	5	3	4	4
83	2	4	1	1	2	1	61	0	2	1	1	1	1	9	-	-	-	-	-	-	-	2	4	-	-	-	-	-	-	4	5	5	4	4	1	4	1	6	1	1	5	1	1	5	1	5	2	1	1
84	2	4	2	2	2	1	49	0	1	1	1	2	2	-88	-	-	-	-	-	-	-	99	99	-	-	-	-	-	-	4	5	4	4	5	5	1	1	6	5	3	5	4	3	2	1	2	1	1	1
85	2	4	2	2	2	2	8	3	4	1	1	2	1	9	-	-	-	-	-	-	-	4	-	-	-	-	-	-	-	1	5	5	3	3	3	3	1	2	1	1	5	1	1	5	4	3	3	3	3
86	2	4	1	1	2	1	39	4	3	1	1	6	1	9	-	-	-	-	-	-	-	2	6	10	-	-	-	-	-	1	5	5	4	4	4	4	3	6	3	4	5	4	4	2	2	1	1	4	3
87	2	4	1	1	2	1	70	0	1	1	1	1	1	9	-	-	-	-	-	-	-	2	8	-	-	-	-	-	-	5	5	5	5	4	4	4	1	7	1	1	5	1	1	5	1	5	2	1	3
88	2	4	2	2	2	1	75	0	1	1	1	2	2	-88	-	-	-	-	-	-	-	99	99	-	-	-	-	-	-	3	4	4	4	5	3	1	1	4	4	2	3	4	2	2	1	1	1	1	1
89	2	4	1	1	2	1	82	0	1	1	1	2	2	-88	-	-	-	-	-	-	-	99	99	-	-	-	-	-	-	2	5	5	4	4	4	4	5	7	1	1	5	3	2	2	2	1	1	2	4
90	2	4	2	2	2	1	25	2	3	1	1	1	1	9	-	-	-	-	-	-	-	6	9	-	-	-	-	-	-	2	5	5	1	2	1	1	1	2	5	3	5	1	1	4	1	5	5	1	1
91	2	4	1	1	3	1	48	6	2	2	1	1	1	3	8	-	-	-	-	-	-	1	9	-	-	-	-	-	-	2	5	5	3	3	2	3	5	3	3	3	5	3	3	2	2	1	3	1	3
92	2	4	2	2	2	1	32	6	2	1	1	7	1	3	4	7	-	-	-	-	-	10	-	-	-	-	-	-	-	1	5	5	1	1	1	1	3	2	5	3	5	3	2	5	1	1	5	3	3
93	3	3	3	2	4	3	30	1	2	1	1	1	2	-88	-	-	-	-	-	-	-	99	99	-	-	-	-	-	-	4	5	5	5	5	1	1	1	5	4	4	5	1	1	2	3	1	1	1	1
94	3	3	1	1	4	2	56	4	1	1	1	1	1	9	-	-	-	-	-	-	-	2	-	-	-	-	-	-	-	2	3	3	3	3	3	2	5	1	3	3	5	3	2	3	3	1	1	3	4
95	3	3	1	1	2	1	34	4	3	3	1	1	1	9	-	-	-	-	-	-	-	2	8	-	-	-	-	-	-	3	5	5	3	3	3	3	5	7	3	3	5	3	3	2	2	1	1	3	4
96	3	3	1	1	3	1	67	3	1	1	1	1	1	9	-	-	-	-	-	-	-	2	4	-	-	-	-	-	-	2	5	5	3	3	3	3	99	2	1	3	5	4	2	2	2	1	1	3	4
97	3	3	3	2	6	1	78	0	1	1	1	7	2	-88	-	-	-	-	-	-	-	99	99	-	-	-	-	-	-	3	3	4	4	4	4	3	1	4	5	4	4	3	3	2	2	5	1	1	1
98	3	3	1	1	3	2	57	0	2	2	1	1	1	2	8	-	-	-	-	-	-	8	-	-	-	-	-	-	-	4	5	5	4	4	4	3	5	7	1	3	5	3	3	2	2	1	1	3	4
99	3	3	2	2	2	1	30	4	2	1	1	2	1	9	-	-	-	-	-	-	-	3	11	-	-	-	-	-	-	2	5	5	2	2	2	3	3	2	1	1	5	2	2	3	3	1	4	3	3
100	3	3	2	2	2	1	22	5	2	1	1	7	2	-88	-	-	-	-	-	-	-	99	99	-	-	-	-	-	-	5	5	5	5	5	3	3	3	5	5	5	4	2	2	3	2	3	3	1	1
101	3	3	2	2	2	1	33	5	2	1	1	1	1	9	-	-	-	-	-	-	-	11	-	-	-	-	-	-	-	4	5	5	4	4	4	4	3	7	1	1	4	1	1	5	1	4	1	1	1
102	3	3	2	2	2	1	27	4	2	1	1	1	1	9	-	-	-	-	-	-	-	10	-	-	-	-	-	-	-	4	5	5	4	3	4	3	4	6	1	1	5	1	1	5	1	2	2	2	4
103	3	3	2	2	2	1	69	0	1	1	1	9	1	9	-	-	-	-	-	-	-	10	-	-	-	-	-	-	-	1	5	5	2	2	1	1	3	2	1	1	5	2	1	5	3	2	4	2	2
104	3	3	1	1	2	1	80	0	1	1	1	5	1	9	-	-	-	-	-	-	-	1	2	-	-	-	-	-	-	3	5	5	4	3	3	3	5	4	1	3	5	4	2	2	2	1	1	-	-
105	3	3	1	1	2	1	57	1	2	1	1	1	1	9	-	-	-	-	-	-	-	2	3	8	-	-	-	-	-	4	5	5	4	5	4	5	1	7	1	1	5	3	2	5	1	3	1	1	3
106	3	3	2	2	2	1	52	2	2	1	1	4	1	9	-	-	-	-	-	-	-	11	-	-	-	-	-	-	-	3	5	5	5	5	2	1	1	4	5	2	5	1	1	5	5	5	4	1	1
107	3	3	1	1	2	1	38	8	2	1	1	4	1	9	-	-	-	-	-	-	-	4	9	11	-	-	-	-	-	2	5	5	3	3	3	3	5	3	1	3	5	3	3	2	2	1	1	1	4
108	3	3	3	2	2	1	23	3	2	1	1	1	2	-88	-	-	-	-	-	-	-	99	99	-	-	-	-	-	-	4	5	5	5	5	5	1	1	6	2	5	5	5	2	2	2	3	3	1	1
109	3	3	3	2	6	3	41	4	2	1	1	1	1	9	-	-	-	-	-	-	-	8	9	11	-	-	-	-	-	3	5	5	4	4	3	1	4	5	1	1	5	3	2	4	3	2	3	4	3
110	1	3	3	2	1	3	56	3	1	1	1	1	1	9	-	-	-	-	-	-	-	4	10	11	-	-	-	-	-	3	5	5	5	5	2	1	1	4	5	1	5	2	1	4	1	2	1	1	1
111	1	3	2	2	2	1	30	5	3	1	1	1	1	9	-	-	-	-	-	-	-	1	2	10	-	-	-	-	-	4	5	5	5	5	5	5	5	8	1	1	5	1	1	5	1	3	3	3	4
112	1	3	1	1	2	1	24	2	2	1	1	1	1	9	-	-	-	-	-	-	-	2	-	-	-	-	-	-	-	3	3	2	4	2	5	1	2	2	3	1	5	1	1	3	3	4	3	1	5
113	1	3	2	2	2	1	30	6	2	1	1	1	2	-88	-	-	-	-	-	-	-	99	99	-	-	-	-	-	-	3	4	5	3	2	2	1	1	2	5	5	5	3	2	3	2	2	2	1	1
114	1	3	1	1	2	1	29	2	3	1	1	1	1	9	-	-	-	-	-	-	-	3	-	-	-	-	-	-	-	4	5	5	4	4	4	4	5	8	3	3	5	3	3	2	2	1	1	3	4
115	1	3	1	1	2	1	60	0	2	1	1	1	1	9	-	-	-	-	-	-	-	2	8	-	-	-	-	-	-	1	5	5	4	5	4	3	3	5	1	1	5	4	4	2	1	2	1	1	1
116	1	3	2	2	2	1	56	4	2	1	1	1	1	9	-	-	-	-	-	-	-	4	-	-	-	-	-	-	-	1	5	5	3	4	1	1	4	4	1	1	5	1	1	5	1	3	3	1	1
117	1	3	1	1	2	1	61	1	3	1	1	1	1	9	-	-	-	-	-	-	-	3	-	-	-	-	-	-	-	4	5	5	4	4	3	3	5	5	3	3	5	3	3	2	2	1	1	1	4
118	1	3	2	2	2	1	28	6	2	1	1	4	1	9	-	-	-	-	-	-	-	3	4	8	-	-	-	-	-	3	5	5	3	1	1	1	4	3	1	1	5	1	1	5	1	3	2	1	1
119	2	1	1	1	4	2	37	5	2	2	1	1	1	9	-	-	-	-	-	-	-	1	2	-	-	-	-	-	-	3	5	5	3	4	1	1	1	3	1	1	5	4	2	1	1	5	3	2	3
120	3	2	3	2	2	3	38	4	2	2	1	6	1	5	7	-	-	-	-	-	-	11	-	-	-	-	-	-	-	4	5	5	4	4	1	1	5	6	1	1	5	1	1	4	4	4	1	1	1
121	3	2	3	2	2	3	42	10	2	2	1	1	1	9	-	-	-	-	-	-	-	11	-	-	-	-	-	-	-	5	5	5	4	4	4	5	5	8	1	1	5	1	1	5	1	4	3	3	3
122	3	2	3	2	6	3	45	3	2	2	1	4	1	9	-	-	-	-	-	-	-	2	-	-	-	-	-	-	-	4	5	5	5	5	5	5	5	8	1	1	5	1	1	3	3	2	4	2	4
123	3	2	3	2	6	3	85	3	1	5	1	6	1	9	-	-	-	-	-	-	-	4	9	-	-	-	-	-	-	5	5	5	5	5	2	1	1	5	5	1	5	1	1	2	5	3	3	1	1
124	3	2	1	1	2	1	43	3	2	1	1	1	1	1	2	4	6	-	-	-	-	3	4	8	11	-	-	-	-	5	5	5	4	4	4	4	3	7	1	3	5	3	2	4	3	1	1	4	3
125	3	2	2	2	2	1	25	5	2	1	1	1	1	9	-	-	-	-	-	-	-	2	3	11	-	-	-	-	-	1	5	5	1	1	1	1	3	2	1	1	5	2	1	3	3	1	4	3	3
126	3	2	2	2	2	1	38	6	2	2	1	4	1	9	-	-	-	-	-	-	-	9	-	-	-	-	-	-	-	4	5	5	5	5	5	2	1	6	5	1	5	1	1	1	5	4	1	1	1
127	3	2	1	1	2	1	43	8	2	2	1	2	1	2	3	5	-	-	-	-	-	8	-	-	-	-	-	-	-	3	5	5	4	5	5	3	3	5	3	5	5	4	3	4	3	2	1	4	3
128	3	2	1	1	2	1	34	4	3	1	1	2	1	9	-	-	-	-	-	-	-	4	10	11	-	-	-	-	-	3	4	3	4	1	3	1	1	2	4	3	5	1	1	1	1	1	5	5	5
129	3	2	2	2	2	1	30	4	3	1	1	2	1	9	-	-	-	-	-	-	-	3	4	11	-	-	-	-	-	5	5	5	5	5	5	5	3	7	1	1	5	1	1	3	3	1	1	3	4
130	3	2	1	1	2	1	29	2	3	1	1	2	1	9	-	-	-	-	-	-	-	2	4	9	11	-	-	-	-	5	5	4	4	3	4	3	1	5	4	4	5	3	3	2	2	3	4	4	5
131	3	2	2	2	2	1	22	2	2	1	1	1	1	1	2	-	-	-	-	-	-	2	10	-	-	-	-	-	-	4	5	5	5	4	4	4	3	7	1	1	5	1	1	3	3	2	3	1	4
132	3	2	2	2	2	1	39	2	2	1	1	2	1	9	-	-	-	-	-	-	-	3	-	-	-	-	-	-	-	4	5	5	5	5	5	5	2	7	2	1	5	1	1	4	3	3	1	5	5
133	3	2	1	1	2	1	38	2	4	1	1	1	1	9	-	-	-	-	-	-	-	1	2	8	11	-	-	-	-	4	5	5	4	4	4	4	5	8	3	3	5	3	2	2	2	1	1	3	4
134	3	2	1	1	2	1	35	4	3	1	1	4	1	9	-	-	-	-	-	-	-	3	4	8	11	-	-	-	-	5	5	5	5	4	5	3	3	6	3	1	5	1	1	4	3	1	1	4	3
135	3	2	2	2	2	1	30	3	2	1	1	1	2	-88	-	-	-	-	-	-	-	99	99	-	-	-	-	-	-	4	4	4	4	4	3	3	2	5	5	3	5	1	1	5	5	2	2	1	1
136	3	2	2	2	2	1	31	4	2	1	1	2	1	9	-	-	-	-	-	-	-	13	-	-	-	-	-	-	-	1	5	5	5	1	4	1	1	4	1	1	5	1	1	5	1	1	5	4	4
137	3	2	1	1	2	1	38	5	3	1	4	7	1	9	-	-	-	-	-	-	-	3	4	5	11	-	-	-	-	4	5	5	5	5	5	4	3	7	1	3	5	4	2	4	3	3	2	5	5
138	3	2	1	1	2	1	40	6	2	1	1	2	1	9	-	-	-	-	-	-	-	4	-	-	-	-	-	-	-	2	5	5	4	4	4	3	5	6	1	1	5	3	2	2	1	1	3	4	5
139	3	2	2	2	2	1	24	1	3	2	1	4	1	9	-	-	-	-	-	-	-	14	-	-	-	-	-	-	-	5	5	5	5	5	5	5	1	7	1	1	5	1	1	3	1	1	1	1	1
140	3	2	1	1	2	1	28	1	3	2	1	2	1	9	-	-	-	-	-	-	-	2	8	9	-	-	-	-	-	4	5	5	4	4	4	4	5	8	3	3	2	3	3	2	3	1	1	3	4
141	3	2	3	2	2	3	57	1	1	1	1	1	1	9	-	-	-	-	-	-	-	10	-	-	-	-	-	-	-	1	4	4	4	3	1	1	1	3	3	1	5	1	2	5	1	4	4	2	2
142	3	2	1	1	2	1	32	5	4	1	1	5	1	3	7	8	-	-	-	-	-	3	4	-	-	-	-	-	-	5	5	5	4	4	5	4	3	7	5	5	5	3	1	4	3	3	2	4	3
143	3	2	3	2	2	1	65	5	1	2	1	7	1	1	2	-	-	-	-	-	-	4	10	-	-	-	-	-	-	4	5	5	5	5	5	5	5	8	1	1	5	1	1	5	3	3	3	2	4
144	3	2	3	2	2	3	30	3	2	1	1	8	1	9	-	-	-	-	-	-	-	2	10	-	-	-	-	-	-	4	5	5	5	4	4	4	3	7	1	1	5	1	1	3	3	2	2	1	4
145	3	2	2	2	2	1	40	3	1	1	1	8	2	-88	-	-	-	-	-	-	-	99	99	-	-	-	-	-	-	3	5	5	5	5	2	2	1	4	5	1	5	1	1	4	1	4	3	1	1
146	3	2	3	2	4	3	40	5	3	1	1	2	1	9	-	-	-	-	-	-	-	11	-	-	-	-	-	-	-	5	5	5	5	5	5	5	3	7	1	1	5	3	2	4	1	2	3	4	4
147	3	2	1	1	2	2	61	1	2	1	1	2	1	9	-	-	-	-	-	-	-	3	4	11	-	-	-	-	-	5	5	5	4	4	3	3	4	6	4	3	5	5	5	3	3	4	5	1	4
148	3	2	2	2	1	1	65	4	1	1	1	2	2	-88	-	-	-	-	-	-	-	99	99	-	-	-	-	-	-	3	5	5	5	5	2	1	1	8	5	4	5	1	1	4	2	2	2	1	1
149	3	2	1	1	2	1	24	1	3	1	1	1	1	9	-	-	-	-	-	-	-	10	11	14	-	-	-	-	-	5	5	5	1	1	1	1	1	3	4	4	5	3	1	1	2	1	3	3	4
150	3	2	2	2	2	1	24	1	3	1	1	2	1	9	-	-	-	-	-	-	-	11	-	-	-	-	-	-	-	3	5	5	4	3	3	3	1	3	4	1	5	1	1	4	3	4	2	3	3
151	3	2	3	2	2	3	30	4	2	1	1	6	1	9	-	-	-	-	-	-	-	11	-	-	-	-	-	-	-	1	5	5	3	4	1	1	4	4	3	3	5	4	4	4	4	5	1	5	5
152	3	2	3	2	6	3	40	0	1	1	1	2	2	-88	-	-	-	-	-	-	-	99	99	-	-	-	-	-	-	5	5	5	5	5	2	2	1	5	5	4	5	1	1	2	1	4	1	1	1
153	3	2	1	1	2	1	44	3	2	1	1	1	1	9	-	-	-	-	-	-	-	11	-	-	-	-	-	-	-	3	5	5	5	2	4	5	4	6	1	2	1	5	4	1	1	2	3	5	5
154	3	2	3	2	6	3	45	6	2	1	1	1	1	9	-	-	-	-	-	-	-	10	-	-	-	-	-	-	-	4	5	5	5	5	5	5	3	7	1	1	5	1	1	3	3	3	3	2	4
155	3	2	1	1	2	1	40	4	3	1	1	1	1	9	-	-	-	-	-	-	-	3	4	11	-	-	-	-	-	5	5	4	3	3	2	3	2	3	3	3	5	4	3	3	3	3	4	1	5
156	3	2	1	1	1	2	21	0	2	1	1	1	1	3	8	-	-	-	-	-	-	9	-	-	-	-	-	-	-	1	5	5	3	3	1	1	1	2	5	5	5	4	1	1	1	2	1	5	4
157	3	2	2	2	3	1	48	7	2	1	1	2	1	1	2	3	4	5	6	7	8	1	2	9	-	-	-	-	-	1	5	5	5	5	5	5	5	7	1	1	5	2	3	1	1	5	1	5	5
158	3	2	1	1	3	1	68	2	1	1	1	1	1	4	7	-	-	-	-	-	-	8	9	11	-	-	-	-	-	4	5	5	4	4	4	4	5	8	3	3	5	4	2	3	2	1	4	1	2
159	3	2	3	2	6	3	46	3	1	1	2	2	1	1	2	3	4	5	-	-	-	10	-	-	-	-	-	-	-	1	5	5	5	5	5	1	5	6	1	1	5	1	1	5	1	2	1	3	4
160	3	2	2	2	2	1	32	3	2	1	2	2	1	1	2	3	4	5	6	7	-	1	2	4	9	10	-	-	-	5	5	5	5	5	5	5	3	7	3	1	5	5	5	5	5	1	1	5	5
161	3	2	1	1	2	1	35	3	2	1	2	1	1	9	-	-	-	-	-	-	-	11	-	-	-	-	-	-	-	5	5	5	5	5	5	5	5	8	1	3	3	1	1	1	1	1	1	3	3
162	3	2	1	1	2	1	37	6	2	1	2	1	1	1	2	3	4	5	6	7	8	3	6	11	-	-	-	-	-	1	5	5	1	1	2	1	4	3	3	3	5	5	5	1	1	3	1	5	5
163	3	2	2	2	2	1	28	6	2	1	2	2	1	1	2	3	4	-	-	-	-	4	11	-	-	-	-	-	-	5	5	5	5	5	5	5	4	8	2	1	5	5	5	5	1	1	1	5	5
164	3	2	2	2	2	1	45	5	2	2	2	2	1	1	2	3	4	5	-	-	-	1	2	-	-	-	-	-	-	1	5	5	5	5	5	2	2	5	1	1	5	1	1	1	5	3	3	3	4
165	3	2	1	1	2	1	53	8	2	1	2	1	1	8	-	-	-	-	-	-	-	9	-	-	-	-	-	-	-	4	5	5	5	3	4	2	5	6	4	5	5	4	1	1	1	2	2	3	4
166	3	2	1	1	3	1	71	5	2	2	1	1	1	3	4	6	7	8	-	-	-	3	8	9	-	-	-	-	-	5	5	5	5	5	5	5	1	7	1	1	3	1	1	5	5	5	1	5	3
167	3	2	1	1	2	1	25	3	2	1	2	1	1	3	4	5	-	-	-	-	-	99	99	-	-	-	-	-	-	5	5	5	1	1	5	1	5	5	1	1	5	3	3	1	1	1	1	3	3
168	3	2	2	2	2	1	22	3	3	1	2	1	1	1	2	3	4	5	6	7	8	1	2	4	6	8	9	10	-	1	4	5	1	1	1	1	4	3	1	1	5	1	1	5	5	1	1	1	5
169	3	2	2	2	2	1	60	0	3	2	4	1	1	2	3	4	5	6	7	8	-	3	4	-	-	-	-	-	-	1	5	1	3	3	1	2	5	2	-	-	-	-	-	-	-	-	-	-	-
170	3	2	1	1	2	1	63	0	2	1	4	5	1	9	-	-	-	-	-	-	-	2	-	-	-	-	-	-	-	1	5	2	2	2	2	2	5	2	3	4	5	3	3	2	1	1	1	3	4
171	3	2	2	2	2	1	20	2	3	1	2	2	1	9	-	-	-	-	-	-	-	1	2	9	-	-	-	-	-	5	5	5	5	4	5	1	1	6	1	1	5	1	1	1	5	1	1	3	4
172	3	2	1	1	2	1	31	1	2	1	2	1	1	9	-	-	-	-	-	-	-	3	-	-	-	-	-	-	-	2	4	5	4	3	2	1	4	4	5	4	5	5	1	1	1	2	1	2	5
173	3	2	2	2	3	1	45	4	2	1	2	2	1	1	2	3	4	5	-	-	-	6	11	-	-	-	-	-	-	5	5	5	5	5	5	5	4	8	1	1	5	3	3	5	1	1	1	3	3
174	3	2	1	1	3	1	70	4	4	1	2	1	1	3	4	5	6	7	-	-	-	3	8	9	-	-	-	-	-	5	5	4	5	3	5	5	5	7	5	5	1	5	5	5	5	3	4	5	2
175	3	2	2	2	3	1	50	3	2	1	2	1	1	2	3	4	5	6	7	8	-	1	2	3	6	8	9	10	11	5	5	5	5	5	5	5	5	8	1	1	5	5	1	5	2	1	1	5	5
176	3	2	1	1	2	1	68	3	3	1	2	1	1	1	6	7	-	-	-	-	-	3	-	-	-	-	-	-	-	5	5	5	5	4	5	5	5	8	3	2	4	4	4	2	2	4	4	2	2
177	3	2	1	1	2	1	23	1	2	1	4	2	1	9	-	-	-	-	-	-	-	3	5	-	-	-	-	-	-	1	5	5	3	2	3	3	5	3	1	1	5	4	3	2	1	1	4	3	4
178	3	2	2	2	2	1	28	1	4	1	2	1	1	1	2	3	4	5	6	7	8	3	9	11	-	-	-	-	-	1	5	5	5	5	5	5	5	7	1	1	5	1	1	3	3	5	5	5	5
179	3	2	2	2	3	1	52	7	2	1	2	1	1	9	-	-	-	-	-	-	-	3	-	-	-	-	-	-	-	1	5	5	4	1	2	1	5	4	3	3	5	5	5	1	1	3	2	3	3
180	3	2	1	1	3	1	58	16	1	1	2	2	1	9	-	-	-	-	-	-	-	3	9	-	-	-	-	-	-	5	4	5	4	4	1	1	5	6	5	3	5	5	4	1	1	1	1	3	3
181	3	2	3	2	2	1	26	11	2	1	2	1	1	9	-	-	-	-	-	-	-	3	9	11	-	-	-	-	-	4	5	4	4	1	1	1	5	5	3	3	3	5	5	1	1	3	3	3	1
182	3	2	2	2	2	1	61	4	1	1	2	1	1	1	2	4	-	-	-	-	-	1	2	9	-	-	-	-	-	1	5	5	1	4	1	1	1	3	1	3	5	5	1	5	1	1	1	3	4
183	3	2	1	1	2	1	61	2	2	1	2	7	1	2	4	5	-	-	-	-	-	8	9	-	-	-	-	-	-	1	5	5	1	1	1	2	5	3	4	5	4	4	1	2	2	3	1	3	3
184	3	2	1	1	2	1	28	4	2	1	2	5	1	9	-	-	-	-	-	-	-	3	8	11	-	-	-	-	-	1	5	4	4	1	4	1	5	5	1	3	3	5	5	1	5	5	3	3	3
185	3	2	2	2	2	1	23	3	2	1	2	6	1	2	3	4	5	6	7	8	-	1	2	3	8	9	-	-	-	1	5	5	5	5	1	4	1	5	1	1	5	4	3	1	1	1	1	2	5
186	3	2	2	2	2	1	44	6	2	2	2	1	1	9	-	-	-	-	-	-	-	14	-	-	-	-	-	-	-	5	5	5	5	5	5	5	1	7	1	1	5	3	3	1	5	1	1	5	5
187	3	2	1	1	1	1	41	6	2	2	2	1	1	2	3	4	6	8	-	-	-	3	8	9	-	-	-	-	-	5	5	5	5	5	5	5	1	7	1	1	5	1	1	5	5	1	5	4	3
188	3	2	1	1	2	1	27	2	2	1	2	7	1	4	5	7	-	-	-	-	-	3	9	-	-	-	-	-	-	3	5	4	4	3	4	2	5	5	1	3	5	3	3	1	3	1	4	3	4
189	3	2	1	1	2	1	36	5	2	1	2	2	1	2	4	6	7	8	-	-	-	3	8	9	-	-	-	-	-	1	5	5	5	2	2	2	2	3	1	1	5	3	3	1	1	1	1	5	5
190	3	2	1	1	2	1	37	7	2	1	2	2	1	9	-	-	-	-	-	-	-	11	-	-	-	-	-	-	-	4	5	5	4	4	5	4	5	8	3	2	3	5	5	1	1	1	1	2	3
191	3	2	3	2	6	3	24	6	1	1	2	2	1	1	2	6	7	-	-	-	-	1	2	-	-	-	-	-	-	1	5	5	1	1	1	1	1	2	5	5	5	5	5	1	1	3	3	5	5
192	3	2	1	1	2	1	32	6	2	2	2	2	1	9	-	-	-	-	-	-	-	3	14	-	-	-	-	-	-	1	5	3	3	2	3	3	5	2	3	3	5	1	1	2	3	1	4	1	3
193	3	2	1	1	3	1	83	2	1	2	2	4	1	3	5	6	7	-	-	-	-	3	8	9	-	-	-	-	-	5	5	5	1	3	1	4	1	4	5	3	1	5	5	1	1	5	5	5	5
194	3	2	1	1	1	2	23	0	3	1	2	2	1	2	4	6	7	-	-	-	-	2	3	9	11	-	-	-	-	4	5	5	5	4	4	2	4	7	5	4	5	5	1	1	1	2	1	3	4
195	3	2	1	1	3	1	53	10	2	2	2	1	1	9	-	-	-	-	-	-	-	3	8	-	-	-	-	-	-	4	5	5	4	1	5	4	5	7	1	3	5	5	5	5	5	3	3	1	1
196	3	2	2	2	2	1	80	1	1	1	2	1	1	2	4	6	7	8	-	-	-	1	2	3	8	9	-	-	-	5	5	5	5	5	5	4	5	8	1	3	5	5	5	4	3	5	5	5	5
197	3	2	1	1	3	1	70	1	1	2	2	1	2	-88	-	-	-	-	-	-	-	99	99	-	-	-	-	-	-	2	4	4	2	2	2	3	3	2	5	4	5	4	4	2	2	2	4	1	1
198	3	2	1	1	2	1	56	8	1	2	2	1	1	9	-	-	-	-	-	-	-	13	-	-	-	-	-	-	-	4	5	5	5	3	4	4	4	7	2	3	4	5	1	1	1	2	1	3	3
199	3	2	1	1	2	1	31	4	2	1	2	1	1	9	-	-	-	-	-	-	-	10	11	-	-	-	-	-	-	4	5	5	4	3	3	3	5	5	3	3	4	4	3	2	2	1	2	4	3
200	3	2	2	2	2	1	24	4	2	1	2	1	1	2	3	5	6	7	-	-	-	1	2	3	8	9	-	-	-	5	5	5	4	3	5	4	5	7	1	1	5	3	3	3	3	5	5	5	5
201	3	2	1	1	2	1	29	2	2	2	2	2	1	2	3	4	-	-	-	-	-	9	-	-	-	-	-	-	-	2	5	4	3	3	2	1	5	3	4	4	4	5	1	1	1	2	1	3	4
202	3	2	3	2	2	1	35	7	2	2	2	1	1	2	3	4	5	6	7	8	-	3	9	-	-	-	-	-	-	5	5	5	5	2	5	5	5	7	1	1	5	3	5	5	5	5	5	5	5
203	3	2	1	1	2	1	42	6	2	1	2	1	1	3	4	8	-	-	-	-	-	2	3	9	-	-	-	-	-	2	5	4	4	4	4	4	2	6	3	2	5	3	3	2	2	1	1	4	3
204	3	2	2	2	2	1	29	4	2	1	2	2	1	9	-	-	-	-	-	-	-	4	-	-	-	-	-	-	-	1	1	1	1	1	1	1	1	0	1	5	5	5	5	2	2	1	1	2	2
205	3	2	1	1	2	1	52	5	2	1	2	1	1	1	3	5	-	-	-	-	-	2	11	-	-	-	-	-	-	1	5	5	1	1	4	1	5	4	3	3	5	5	5	2	2	3	3	3	3
206	3	2	1	1	2	1	65	3	1	1	2	1	1	1	3	5	-	-	-	-	-	3	-	-	-	-	-	-	-	1	5	5	1	1	1	1	5	3	3	3	5	5	5	1	1	1	1	3	1
207	3	2	2	2	3	1	60	3	1	1	2	2	1	1	3	6	-	-	-	-	-	3	10	-	-	-	-	-	-	1	5	5	1	4	4	4	5	6	3	5	3	5	5	1	1	3	1	3	3
208	3	2	1	1	2	1	60	3	1	1	1	2	1	1	3	5	-	-	-	-	-	3	10	-	-	-	-	-	-	1	5	5	1	1	1	1	5	3	2	3	5	5	5	1	1	1	1	3	3
209	1	4	1	1	3	1	73	0	4	1	1	2	1	2	4	7	-	-	-	-	-	3	8	9	-	-	-	-	-	1	1	1	2	1	2	1	1	0	1	1	5	3	1	1	1	2	4	5	5
210	1	4	1	1	2	1	30	3	2	1	1	6	1	4	7	-	-	-	-	-	-	3	-	-	-	-	-	-	-	1	1	4	1	5	4	1	1	3	1	1	5	1	3	1	1	1	3	5	5
211	1	4	2	2	3	1	30	6	2	1	1	1	1	9	-	-	-	-	-	-	-	1	2	11	-	-	-	-	-	4	5	5	1	1	1	1	1	3	1	1	5	1	3	1	5	3	4	1	5
212	1	4	2	2	2	1	20	5	2	1	1	2	1	9	-	-	-	-	-	-	-	3	4	-	-	-	-	-	-	1	5	5	1	1	1	1	4	3	1	1	5	1	1	3	3	1	1	4	4
213	1	4	1	1	3	1	25	1	4	1	1	2	1	3	5	6	7	-	-	-	-	2	8	-	-	-	-	-	-	3	5	5	2	1	2	1	5	3	3	3	3	2	2	2	3	1	4	4	3
214	1	4	2	2	2	1	20	2	2	1	1	1	1	9	-	-	-	-	-	-	-	4	8	-	-	-	-	-	-	1	5	5	1	1	1	1	3	2	1	1	5	3	1	1	1	5	1	4	3
215	1	4	1	1	2	1	76	0	1	1	1	2	2	-88	-	-	-	-	-	-	-	99	99	-	-	-	-	-	-	1	1	3	1	1	1	1	2	0	1	1	5	3	3	1	1	3	5	5	5
216	1	4	2	2	2	1	58	0	1	1	1	4	1	3	6	8	-	-	-	-	-	3	4	10	11	-	-	-	-	5	5	5	5	5	4	2	1	6	2	3	5	4	2	4	4	3	2	1	1
217	1	4	1	1	2	1	34	4	3	1	1	2	1	9	-	-	-	-	-	-	-	2	8	11	-	-	-	-	-	4	5	5	4	4	4	3	5	7	1	3	5	3	2	1	1	1	4	1	3
218	1	4	1	1	2	1	29	2	3	1	1	2	1	4	7	-	-	-	-	-	-	2	3	-	-	-	-	-	-	3	5	5	5	4	4	5	4	7	1	1	5	3	2	1	1	1	3	5	5
219	1	4	1	1	2	1	68	4	1	1	1	1	1	9	-	-	-	-	-	-	-	3	8	9	-	-	-	-	-	1	5	5	5	5	5	4	3	6	-	-	-	-	-	-	-	-	-	-	-
220	1	4	2	2	3	1	52	2	2	1	1	2	1	2	-	-	-	-	-	-	-	10	-	-	-	-	-	-	-	3	5	5	5	3	5	1	3	4	1	1	5	1	1	5	3	1	5	3	5
221	1	4	2	2	2	1	35	5	2	1	1	4	1	9	-	-	-	-	-	-	-	10	-	-	-	-	-	-	-	1	5	5	1	1	1	1	5	3	1	1	5	1	1	5	3	5	4	2	4
222	1	4	2	2	2	1	27	3	2	1	1	2	1	9	-	-	-	-	-	-	-	2	4	11	-	-	-	-	-	1	4	1	1	1	4	1	1	2	1	1	5	2	3	5	3	1	1	5	2
223	1	4	1	1	2	1	34	3	2	1	1	2	2	-88	-	-	-	-	-	-	-	99	99	-	-	-	-	-	-	2	1	1	4	1	2	1	1	1	1	1	3	2	3	2	1	2	1	5	5
224	1	4	2	2	1	1	45	3	1	1	1	2	2	-88	-	-	-	-	-	-	-	99	99	-	-	-	-	-	-	2	4	4	2	3	3	3	5	3	3	3	5	3	-	1	1	1	3	4	3
225	1	4	3	2	2	3	38	7	4	1	1	2	2	-88	-	-	-	-	-	-	-	99	99	-	-	-	-	-	-	5	5	5	5	5	5	5	2	7	1	1	5	3	1	1	5	3	3	1	3
226	1	4	1	1	2	1	37	2	2	1	1	6	1	9	-	-	-	-	-	-	-	3	8	11	-	-	-	-	-	3	5	5	4	4	3	4	5	6	3	3	5	4	3	3	1	1	4	3	4
227	1	4	1	1	3	1	78	0	2	1	1	2	1	9	-	-	-	-	-	-	-	9	11	-	-	-	-	-	-	3	5	3	4	2	2	3	4	3	5	4	5	3	3	3	4	3	2	2	2
228	1	4	2	2	2	1	66	2	1	1	1	5	1	9	-	-	-	-	-	-	-	4	-	-	-	-	-	-	-	2	5	5	5	5	4	1	2	5	5	1	5	1	1	4	3	5	4	1	1
229	1	4	2	2	2	1	28	4	2	1	1	1	1	9	-	-	-	-	-	-	-	4	-	-	-	-	-	-	-	1	5	4	1	1	1	1	1	2	5	1	5	1	1	3	5	1	1	4	3
230	1	4	1	1	2	1	40	4	3	1	1	1	1	9	-	-	-	-	-	-	-	3	6	11	14	-	-	-	-	5	5	4	2	4	3	1	3	4	3	1	5	5	4	2	3	1	2	4	4
231	1	4	2	2	2	1	45	5	2	1	1	2	1	9	-	-	-	-	-	-	-	4	-	-	-	-	-	-	-	4	4	4	4	1	1	1	3	4	1	1	5	2	2	5	5	4	3	1	1
232	1	4	1	1	2	1	53	6	2	1	1	5	1	1	-	-	-	-	-	-	-	99	99	-	-	-	-	-	-	4	5	5	5	4	2	4	5	7	5	5	5	5	5	3	3	3	3	3	3
233	1	4	1	1	3	1	32	4	2	1	1	5	1	2	3	6	7	8	-	-	-	2	3	8	-	-	-	-	-	5	5	5	5	4	5	5	5	8	3	5	5	5	5	1	1	1	1	5	5
234	1	4	2	2	2	1	25	2	2	1	1	6	1	9	-	-	-	-	-	-	-	3	-	-	-	-	-	-	-	1	5	5	5	2	1	1	5	4	1	1	5	1	1	4	3	5	3	3	3
235	1	4	1	1	2	1	29	3	3	1	1	1	1	2	3	-	-	-	-	-	-	9	14	-	-	-	-	-	-	1	5	5	3	3	2	1	1	2	1	1	5	3	2	2	3	2	3	3	4
236	1	4	2	2	2	1	57	5	2	1	1	6	1	9	-	-	-	-	-	-	-	4	-	-	-	-	-	-	-	1	5	5	1	1	1	1	5	3	1	1	5	1	1	4	5	1	5	3	2
237	1	4	1	1	2	1	68	5	2	1	1	1	1	9	-	-	-	-	-	-	-	2	8	11	-	-	-	-	-	2	5	5	2	2	3	3	5	3	1	1	5	3	3	2	1	3	4	3	5
238	1	4	1	1	2	1	38	4	3	1	4	1	2	-88	-	-	-	-	-	-	-	99	99	-	-	-	-	-	-	1	5	5	5	5	4	4	5	7	5	5	5	5	5	5	5	3	5	5	3
239	1	4	1	1	2	1	29	4	3	1	1	6	1	1	2	6	7	8	-	-	-	11	-	-	-	-	-	-	-	5	5	5	5	5	4	4	5	8	1	1	5	5	3	5	3	2	3	3	3
240	1	4	2	2	2	1	50	5	2	1	1	2	1	9	-	-	-	-	-	-	-	4	-	-	-	-	-	-	-	3	5	5	5	5	4	2	2	5	1	1	5	1	1	4	4	3	2	1	1
241	1	4	1	1	3	1	65	5	2	1	1	1	1	2	3	4	7	-	-	-	-	3	9	-	-	-	-	-	-	1	1	1	2	1	1	3	2	0	3	3	5	2	2	1	5	3	2	2	5
242	1	4	1	1	3	1	57	1	2	1	1	6	1	2	3	7	8	-	-	-	-	3	4	9	-	-	-	-	-	1	2	4	2	1	1	1	1	1	5	3	5	5	5	2	2	1	1	1	1
243	1	4	1	1	2	1	66	0	3	1	1	2	1	1	3	4	5	6	7	-	-	3	4	9	11	-	-	-	-	1	1	3	1	1	4	1	2	1	5	5	5	3	1	2	5	3	1	1	1
244	1	4	2	2	2	1	54	3	2	1	1	1	1	9	-	-	-	-	-	-	-	8	11	-	-	-	-	-	-	4	5	3	5	5	4	1	1	5	5	1	5	1	3	5	1	1	1	1	1
245	1	4	2	2	2	1	32	6	2	1	1	6	1	9	-	-	-	-	-	-	-	10	-	-	-	-	-	-	-	1	5	5	1	1	1	1	5	3	1	1	1	1	1	5	5	1	1	3	3
246	1	4	1	1	2	1	35	7	3	1	1	1	1	9	-	-	-	-	-	-	-	3	4	11	-	-	-	-	-	5	5	5	4	4	3	3	2	5	5	5	5	4	3	3	4	2	1	3	4
247	1	4	1	1	2	1	34	4	3	1	1	1	1	9	-	-	-	-	-	-	-	3	11	-	-	-	-	-	-	3	5	5	3	3	3	3	5	3	3	3	5	4	3	3	1	2	4	3	4
248	1	4	1	1	2	1	32	2	4	1	1	1	1	9	-	-	-	-	-	-	-	3	11	-	-	-	-	-	-	3	5	5	3	3	3	3	5	3	3	3	5	3	2	3	1	1	3	3	4
249	1	4	1	2	2	1	30	3	2	1	1	1	1	9	-	-	-	-	-	-	-	10	-	-	-	-	-	-	-	1	5	5	1	1	1	1	4	3	1	1	5	1	1	5	2	5	3	1	3
250	2	1	1	1	6	2	65	5	3	1	1	5	1	9	-	-	-	-	-	-	-	3	5	10	11	-	-	-	-	3	4	3	4	3	4	3	2	3	5	5	5	4	3	3	3	5	2	1	5
251	2	1	1	1	2	1	56	3	3	1	1	1	1	9	-	-	-	-	-	-	-	3	10	11	-	-	-	-	-	4	4	3	3	4	3	2	3	3	5	5	5	3	3	2	2	4	3	4	5
252	2	1	1	1	2	1	63	2	3	2	1	1	1	9	-	-	-	-	-	-	-	3	4	8	11	-	-	-	-	5	5	5	5	4	5	5	4	8	1	1	5	1	1	4	3	3	2	1	1
253	2	1	1	1	2	1	57	2	2	2	1	4	1	4	-	-	-	-	-	-	-	3	8	11	-	-	-	-	-	5	5	5	5	4	4	4	4	8	1	3	5	4	2	4	2	3	2	4	3
254	2	1	2	2	2	1	50	3	2	2	1	1	1	9	-	-	-	-	-	-	-	3	4	-	-	-	-	-	-	1	5	5	2	2	1	1	4	3	2	2	5	3	3	5	1	4	2	4	4
255	2	1	1	1	2	1	38	4	2	2	1	4	1	9	-	-	-	-	-	-	-	3	4	8	11	-	-	-	-	3	5	5	5	4	4	3	5	6	1	1	5	3	2	4	3	3	1	3	2
256	2	1	1	1	2	1	54	2	2	1	1	5	1	9	-	-	-	-	-	-	-	3	4	8	9	10	11	-	-	4	4	5	5	3	4	3	3	5	1	1	5	4	3	2	4	2	4	1	3
257	2	1	2	2	2	1	49	7	2	1	1	1	1	9	-	-	-	-	-	-	-	10	-	-	-	-	-	-	-	4	5	5	4	4	4	4	3	7	1	1	5	1	1	5	1	4	3	1	4
258	2	1	2	2	2	1	18	7	3	1	1	5	1	2	-	-	-	-	-	-	-	11	-	-	-	-	-	-	-	5	5	5	5	5	5	5	5	8	1	1	5	1	1	5	3	2	4	2	4
259	2	1	1	1	3	1	70	7	2	1	1	1	1	9	-	-	-	-	-	-	-	2	-	-	-	-	-	-	-	1	5	5	4	5	4	4	5	7	1	1	5	1	1	5	1	5	1	1	1
260	2	1	2	2	3	1	38	7	2	1	1	2	1	9	-	-	-	-	-	-	-	3	11	14	-	-	-	-	-	4	5	5	4	4	4	4	5	8	1	1	5	3	3	4	1	4	4	3	4
261	2	1	2	2	2	1	70	0	2	1	1	2	2	-88	-	-	-	-	-	-	-	99	99	-	-	-	-	-	-	3	5	5	3	3	3	3	1	2	1	1	5	2	1	4	1	5	1	1	1
262	2	1	1	1	2	1	80	2	2	1	1	1	1	9	-	-	-	-	-	-	-	2	8	9	-	-	-	-	-	4	5	5	3	4	4	3	5	6	1	1	5	3	2	3	3	1	3	1	1
263	2	1	2	2	2	1	45	1	3	1	4	4	1	9	-	-	-	-	-	-	-	3	11	-	-	-	-	-	-	1	5	5	1	1	1	1	1	2	1	1	5	1	1	1	1	4	3	5	5
264	2	1	2	2	2	1	46	5	2	1	1	1	2	-88	-	-	-	-	-	-	-	99	99	-	-	-	-	-	-	4	4	4	4	4	4	2	2	6	5	5	5	1	5	5	4	1	1	1	1
265	2	1	2	2	2	1	45	2	2	1	1	6	2	-88	-	-	-	-	-	-	-	99	99	-	-	-	-	-	-	3	5	5	5	5	1	1	1	4	5	1	5	1	1	5	4	1	1	1	1
266	2	1	1	1	2	1	67	1	2	1	1	5	1	9	-	-	-	-	-	-	-	2	4	-	-	-	-	-	-	4	5	5	5	4	5	4	5	8	5	1	5	1	1	5	1	2	5	4	4
267	2	1	3	2	1	3	48	2	2	1	1	2	2	-88	-	-	-	-	-	-	-	99	99	-	-	-	-	-	-	5	5	5	5	5	3	3	1	5	5	4	5	1	1	5	2	4	1	1	1
268	2	1	1	1	2	1	82	0	1	1	1	6	2	-88	-	-	-	-	-	-	-	99	99	-	-	-	-	-	-	2	3	3	3	3	3	3	5	1	1	1	5	1	1	2	2	1	4	1	1
269	2	1	1	1	2	1	48	3	3	1	1	1	1	9	-	-	-	-	-	-	-	5	7	8	11	-	-	-	-	5	5	5	5	3	3	3	4	5	5	1	5	4	4	2	3	4	1	1	5
270	2	1	1	1	2	1	50	7	4	1	1	1	1	9	-	-	-	-	-	-	-	3	10	-	-	-	-	-	-	4	5	5	5	4	4	2	1	6	3	1	5	-	1	5	5	2	2	2	2
271	2	1	2	2	2	1	40	4	2	1	1	1	1	2	8	-	-	-	-	-	-	4	-	-	-	-	-	-	-	5	5	5	5	5	5	5	1	7	1	1	2	1	1	5	3	5	1	1	4
272	2	1	3	2	6	3	60	5	3	1	1	6	1	9	-	-	-	-	-	-	-	11	-	-	-	-	-	-	-	4	5	5	5	5	5	5	1	7	5	3	5	2	1	5	1	5	3	1	4
273	2	1	2	2	2	1	50	3	2	1	1	1	1	9	-	-	-	-	-	-	-	1	2	-	-	-	-	-	-	1	4	5	3	3	5	5	5	5	1	1	5	1	1	3	4	5	1	2	2
274	2	1	2	1	2	1	27	3	3	1	1	1	1	9	-	-	-	-	-	-	-	3	-	-	-	-	-	-	-	5	5	5	1	1	1	1	5	4	1	1	5	1	3	4	3	1	1	1	1
275	2	1	1	1	1	1	42	9	3	1	1	6	1	9	-	-	-	-	-	-	-	3	-	-	-	-	-	-	-	2	4	4	4	4	4	4	4	7	4	4	5	1	1	3	3	1	1	1	2
276	2	1	2	2	3	1	18	2	2	1	1	4	1	9	-	-	-	-	-	-	-	2	4	11	-	-	-	-	-	1	5	5	3	1	2	2	3	2	5	1	5	1	1	5	1	4	2	1	1
277	2	1	2	2	2	1	45	0	2	1	1	5	1	9	-	-	-	-	-	-	-	2	4	-	-	-	-	-	-	5	5	5	5	5	3	5	5	7	1	1	5	1	1	5	1	5	4	1	3
278	2	1	2	2	2	1	99	0	1	2	1	6	99	99	-	-	-	-	-	-	-	99	99	-	-	-	-	-	-	99	99	99	99	99	99	99	99	0	-	-	-	-	-	-	-	-	-	-	-
279	2	1	1	1	2	1	80	0	1	1	1	1	2	-88	-	-	-	-	-	-	-	99	99	-	-	-	-	-	-	3	3	3	3	3	3	3	3	0	5	3	5	5	5	3	3	1	1	4	3
280	2	1	1	1	2	1	60	3	3	1	1	2	1	3	4	-	-	-	-	-	-	8	11	-	-	-	-	-	-	5	5	5	5	5	4	4	3	7	3	1	5	1	1	4	3	4	2	3	3
281	2	1	2	2	2	1	47	1	2	1	4	1	1	2	-	-	-	-	-	-	-	2	10	11	-	-	-	-	-	4	5	5	5	5	5	5	5	8	1	1	5	1	1	1	5	4	2	2	4
282	2	1	2	2	2	1	36	7	3	2	1	1	1	9	-	-	-	-	-	-	-	3	4	11	-	-	-	-	-	4	4	4	4	4	4	4	3	7	1	1	5	1	1	4	3	4	1	1	4
283	2	1	1	1	2	1	36	7	2	1	1	5	1	4	5	-	-	-	-	-	-	8	11	-	-	-	-	-	-	5	5	5	5	4	4	4	3	7	1	1	5	3	2	4	3	3	1	3	2
284	2	1	3	2	6	3	45	4	3	2	1	5	1	9	-	-	-	-	-	-	-	4	5	8	-	-	-	-	-	1	5	5	5	5	5	5	1	6	5	1	5	1	1	5	1	5	1	1	2
285	1	1	1	1	4	2	60	2	1	1	1	1	2	-88	-	-	-	-	-	-	-	99	99	-	-	-	-	-	-	1	5	4	1	1	4	5	5	5	5	1	5	3	2	3	3	3	2	2	2
286	3	3	1	2	2	1	29	3	4	1	1	1	1	9	-	-	-	-	-	-	-	2	-	-	-	-	-	-	-	1	4	5	1	1	1	1	3	2	4	4	5	5	1	1	1	1	5	2	4
287	3	3	2	2	2	1	30	2	2	1	1	8	1	9	-	-	-	-	-	-	-	3	10	11	-	-	-	-	-	4	5	5	3	3	3	3	4	4	4	1	5	2	1	5	1	3	4	2	2
288	3	3	2	2	2	1	37	4	1	1	1	2	1	9	-	-	-	-	-	-	-	12	10	-	-	-	-	-	-	3	5	5	3	3	3	3	3	2	1	1	5	3	2	5	1	1	5	2	4
289	3	3	2	2	2	1	48	5	2	1	1	5	1	9	-	-	-	-	-	-	-	2	4	8	-	-	-	-	-	3	5	5	4	4	3	4	1	5	5	5	5	3	1	5	1	2	4	3	5
290	3	3	1	1	2	1	55	2	2	1	1	2	1	2	-	-	-	-	-	-	-	2	3	-	-	-	-	-	-	3	3	1	3	3	3	3	4	1	1	1	5	5	1	3	1	1	1	1	3
291	3	3	1	1	2	1	40	7	2	1	1	1	2	-88	-	-	-	-	-	-	-	10	11	-	-	-	-	-	-	1	5	5	5	3	1	1	1	3	1	1	5	1	5	5	1	1	1	3	4
292	3	3	1	1	2	1	37	4	2	2	1	1	1	9	-	-	-	-	-	-	-	3	4	-	-	-	-	-	-	1	5	4	1	1	1	1	3	2	1	1	5	3	4	1	1	2	4	1	1
293	3	3	2	2	2	1	66	0	1	2	1	1	1	3	4	5	7	8	-	-	-	4	10	-	-	-	-	-	-	3	5	5	5	5	3	2	1	4	1	1	5	4	4	2	3	1	5	5	5
294	3	3	1	1	2	1	70	0	2	1	1	1	1	9	-	-	-	-	-	-	-	13	-	-	-	-	-	-	-	3	4	3	4	4	3	3	5	4	1	3	5	4	4	3	1	1	4	2	4
295	3	3	1	1	2	1	42	8	2	1	1	1	1	9	-	-	-	-	-	-	-	4	8	-	-	-	-	-	-	1	2	3	2	2	3	4	3	1	1	1	5	1	3	3	3	1	4	5	4
296	3	3	3	2	6	3	71	0	1	1	1	1	2	-88	-	-	-	-	-	-	-	99	99	-	-	-	-	-	-	1	2	3	2	3	2	2	3	0	1	1	5	5	1	4	2	1	1	1	4
297	3	3	1	1	2	1	24	5	2	1	1	1	1	9	-	-	-	-	-	-	-	2	3	4	-	-	-	-	-	1	1	2	3	1	2	1	1	0	2	2	4	1	2	3	3	1	5	4	4
298	1	4	2	2	2	1	58	2	1	1	1	1	1	9	-	-	-	-	-	-	-	11	-	-	-	-	-	-	-	2	5	5	5	5	3	2	2	4	3	2	5	3	3	1	1	1	1	1	1
299	1	4	1	1	2	1	35	6	2	1	1	1	1	9	-	-	-	-	-	-	-	3	4	-	-	-	-	-	-	1	5	4	3	2	2	1	1	2	1	5	5	5	4	3	3	1	3	4	4
300	1	4	2	2	2	1	59	1	1	2	1	1	1	8	-	-	-	-	-	-	-	8	11	-	-	-	-	-	-	1	5	5	5	4	5	4	5	7	1	1	5	5	4	3	3	5	5	4	4
301	1	4	1	1	2	1	35	4	2	2	1	1	1	1	3	6	7	-	-	-	-	1	2	4	-	-	-	-	-	1	5	5	5	4	5	5	5	7	3	5	5	4	4	3	3	3	3	1	3
302	1	4	2	2	2	1	31	5	2	1	1	1	1	9	-	-	-	-	-	-	-	11	-	-	-	-	-	-	-	4	5	5	4	3	4	4	5	7	1	1	5	3	2	3	3	3	4	4	4
303	1	4	1	1	2	1	34	5	3	1	1	1	1	1	2	3	5	-	-	-	-	1	2	3	-	-	-	-	-	1	2	3	5	4	4	1	5	4	1	5	5	1	1	5	5	2	5	4	3
304	1	4	2	2	2	2	64	6	1	1	1	5	1	3	4	6	7	-	-	-	-	3	10	11	-	-	-	-	-	1	5	5	5	3	3	3	5	4	1	1	5	4	3	2	1	1	4	5	5
305	1	4	1	1	6	2	43	2	3	1	1	1	1	1	2	3	5	-	-	-	-	2	3	10	-	-	-	-	-	4	5	5	5	4	4	2	5	7	5	5	4	3	3	3	3	1	4	3	2
306	2	4	1	1	2	1	44	7	2	2	1	1	1	9	-	-	-	-	-	-	-	4	10	-	-	-	-	-	-	4	4	4	3	3	4	2	1	4	1	1	5	2	2	3	3	2	4	4	5
307	2	4	2	1	2	1	60	5	2	1	1	1	1	9	-	-	-	-	-	-	-	8	-	-	-	-	-	-	-	3	5	5	5	5	5	3	3	5	1	1	5	3	2	3	1	3	1	3	2
308	2	4	1	1	2	1	60	2	2	1	1	1	1	4	-	-	-	-	-	-	-	3	8	9	-	-	-	-	-	5	5	5	5	4	4	5	3	7	1	1	5	3	1	4	2	3	1	1	1
309	2	4	2	2	2	1	56	0	2	1	1	1	1	9	-	-	-	-	-	-	-	2	-	-	-	-	-	-	-	4	5	5	4	4	4	4	1	7	2	2	5	4	4	2	1	3	3	2	4
310	2	4	1	1	2	1	59	2	3	2	1	1	1	9	-	-	-	-	-	-	-	4	9	-	-	-	-	-	-	5	3	2	4	1	2	1	1	2	1	1	5	5	2	2	2	3	3	5	5
311	2	4	2	2	2	1	32	4	2	2	1	1	1	9	-	-	-	-	-	-	-	1	2	4	9	-	-	-	-	5	5	5	5	5	5	3	4	7	1	1	5	4	1	5	1	1	1	3	4
312	2	4	2	2	2	2	80	0	1	2	1	1	1	9	-	-	-	-	-	-	-	10	11	-	-	-	-	-	-	1	5	5	1	1	1	1	1	2	1	1	5	4	1	5	2	1	5	4	4
313	2	1	1	1	2	1	28	2	3	2	1	1	1	9	-	-	-	-	-	-	-	9	-	-	-	-	-	-	-	4	5	5	4	5	5	4	1	7	1	1	5	1	1	5	1	5	1	3	3
314	3	3	1	1	1	2	65	0	2	1	1	6	1	9	-	-	-	-	-	-	-	4	10	-	-	-	-	-	-	3	3	4	4	2	1	1	4	3	1	1	5	5	5	1	1	3	5	1	4
315	3	3	3	2	6	3	71	2	1	1	1	1	1	9	-	-	-	-	-	-	-	11	-	-	-	-	-	-	-	4	5	5	4	4	4	3	3	6	1	1	4	2	3	2	1	2	4	2	4
316	3	3	1	1	2	1	68	0	1	1	1	1	1	10	-	-	-	-	-	-	-	3	-	-	-	-	-	-	-	3	5	5	5	4	4	2	1	5	1	3	5	3	2	4	3	2	2	4	3
317	3	3	3	2	2	1	36	10	2	2	1	1	1	9	-	-	-	-	-	-	-	3	-	-	-	-	-	-	-	5	5	5	5	5	5	5	4	8	1	1	5	3	2	2	3	4	3	2	2
318	3	3	1	1	1	2	23	0	2	1	1	2	1	5	-	-	-	-	-	-	-	2	3	-	-	-	-	-	-	5	5	5	5	5	5	5	1	7	1	1	5	1	1	5	1	3	1	1	1
319	3	3	3	2	2	3	19	8	3	1	1	1	1	9	-	-	-	-	-	-	-	1	2	10	-	-	-	-	-	4	5	5	5	4	4	4	1	7	1	1	3	1	4	2	1	1	1	2	4
320	3	3	3	1	2	1	25	1	3	1	1	1	1	3	4	7	-	-	-	-	-	3	4	8	-	-	-	-	-	1	4	4	5	1	2	3	1	3	1	1	5	3	2	4	2	3	3	4	3
321	3	3	1	1	2	2	30	0	2	2	1	1	1	9	-	-	-	-	-	-	-	11	-	-	-	-	-	-	-	1	2	3	3	1	2	1	2	0	3	3	4	4	3	2	2	2	4	1	3
322	3	3	2	2	2	1	30	4	1	2	1	4	1	9	-	-	-	-	-	-	-	3	4	5	-	-	-	-	-	4	5	5	3	3	5	5	4	6	1	1	5	2	2	3	1	1	4	4	4
323	3	3	2	2	2	1	30	5	4	1	1	1	1	9	-	-	-	-	-	-	-	4	10	-	-	-	-	-	-	4	5	5	4	4	4	4	3	7	1	1	5	1	1	5	3	4	1	1	1
324	3	3	1	1	2	1	30	5	3	1	1	1	1	9	-	-	-	-	-	-	-	2	3	-	-	-	-	-	-	5	5	4	4	5	4	4	1	7	1	1	5	1	1	2	5	2	1	1	1
325	3	3	1	1	2	2	63	0	1	1	1	1	1	9	-	-	-	-	-	-	-	10	-	-	-	-	-	-	-	5	5	4	3	1	2	1	1	3	1	1	5	1	1	3	3	5	3	4	5
326	3	3	1	1	2	1	25	2	2	1	1	1	1	9	-	-	-	-	-	-	-	3	4	9	11	-	-	-	-	2	5	5	5	4	4	2	2	5	1	1	5	4	2	3	2	1	1	4	3
327	3	3	3	2	2	3	50	4	1	2	1	2	1	9	-	-	-	-	-	-	-	10	-	-	-	-	-	-	-	4	5	5	4	4	4	4	5	8	1	1	5	2	5	2	1	1	1	3	4
328	3	3	2	1	2	1	29	3	2	2	1	7	1	9	-	-	-	-	-	-	-	3	4	11	14	-	-	-	-	1	5	5	4	4	3	2	4	5	2	2	5	4	3	4	3	2	3	4	3
329	3	3	1	1	2	1	48	6	2	1	1	6	1	9	-	-	-	-	-	-	-	2	3	4	11	-	-	-	-	4	4	5	3	5	3	3	2	4	2	3	5	4	3	4	3	4	3	1	1
330	3	3	2	2	2	1	31	2	1	1	1	6	2	-88	-	-	-	-	-	-	-	99	99	-	-	-	-	-	-	4	5	5	4	3	4	3	2	5	1	1	5	1	1	5	1	2	3	2	4
331	1	3	1	1	3	1	43	11	3	1	1	7	1	2	3	8	-	-	-	-	-	3	4	6	8	-	-	-	-	4	5	5	5	4	2	3	2	5	4	5	5	4	3	4	2	1	3	3	3
332	1	3	2	2	3	1	49	5	2	1	1	5	2	-88	-	-	-	-	-	-	-	99	99	-	-	-	-	-	-	4	5	5	5	3	4	5	1	7	1	1	5	4	4	3	3	1	1	2	4
333	1	3	1	1	2	1	56	2	2	1	1	5	1	2	6	7	-	-	-	-	-	3	4	8	-	-	-	-	-	4	5	3	4	3	2	1	3	3	1	3	5	3	2	4	3	3	2	3	3
334	3	2	1	1	1	2	25	0	3	1	1	5	1	9	-	-	-	-	-	-	-	3	9	10	-	-	-	-	-	4	4	4	3	1	1	1	1	3	1	1	5	1	3	3	3	5	1	3	4
335	3	2	3	2	2	1	35	6	2	1	1	4	1	9	-	-	-	-	-	-	-	2	10	-	-	-	-	-	-	5	5	5	5	3	1	2	3	4	1	1	4	1	1	3	3	4	4	2	4
336	3	2	1	1	2	1	50	7	2	1	1	5	1	9	-	-	-	-	-	-	-	6	11	-	-	-	-	-	-	4	5	5	4	1	5	3	5	6	1	5	5	2	1	1	3	1	3	2	2
337	3	2	1	1	2	1	63	4	3	1	1	5	1	9	-	-	-	-	-	-	-	9	11	-	-	-	-	-	-	3	2	4	5	4	1	3	3	3	5	3	5	1	1	5	5	3	4	1	5
338	1	2	1	1	3	1	63	4	3	1	1	4	1	9	-	-	-	-	-	-	-	8	11	-	-	-	-	-	-	5	5	5	5	4	4	3	2	6	3	3	5	3	2	3	2	4	1	3	4
339	1	3	2	2	2	1	31	8	3	1	1	6	1	2	6	-	-	-	-	-	-	3	4	10	-	-	-	-	-	4	5	5	5	5	5	5	5	8	1	1	5	1	1	1	5	2	2	1	3
340	1	3	2	2	2	1	23	3	3	1	1	4	1	9	-	-	-	-	-	-	-	8	-	-	-	-	-	-	-	5	5	5	5	5	5	1	1	6	1	1	5	1	1	3	1	3	2	2	2
341	1	3	1	1	2	1	32	3	3	1	1	4	1	9	-	-	-	-	-	-	-	3	8	-	-	-	-	-	-	3	5	5	3	3	3	2	5	3	3	3	5	4	3	2	2	1	1	3	4
342	1	3	3	2	3	1	50	5	2	1	1	6	1	1	8	-	-	-	-	-	-	2	4	8	9	-	-	-	-	3	5	5	4	5	5	3	1	5	1	1	5	1	1	5	2	4	1	1	1
343	1	3	3	2	6	3	76	0	1	1	1	6	2	-88	-	-	-	-	-	-	-	99	99	-	-	-	-	-	-	5	5	5	5	5	4	4	1	7	1	1	5	1	1	1	1	1	3	1	1
344	1	3	2	2	2	1	57	0	2	1	1	6	1	3	6	-	-	-	-	-	-	11	-	-	-	-	-	-	-	1	5	5	2	2	2	1	3	2	1	1	5	3	2	2	1	3	4	1	1
345	1	3	1	1	2	1	66	0	2	1	1	6	2	-88	-	-	-	-	-	-	-	99	99	-	-	-	-	-	-	1	5	4	5	5	3	3	1	4	1	1	5	4	3	3	2	1	2	5	5
346	1	3	2	2	2	1	24	3	3	1	1	7	2	-88	-	-	-	-	-	-	-	99	99	-	-	-	-	-	-	1	5	4	5	5	3	2	1	4	1	1	5	3	1	3	4	3	3	4	3
347	1	3	2	2	2	1	75	1	1	1	1	7	2	-88	-	-	-	-	-	-	-	99	99	-	-	-	-	-	-	4	3	2	3	3	1	1	1	1	5	4	4	1	1	1	3	1	1	1	1
348	1	3	1	1	2	1	70	2	1	1	1	7	2	-88	-	-	-	-	-	-	-	99	99	-	-	-	-	-	-	3	3	3	3	3	3	3	3	0	1	1	5	2	1	2	2	1	1	1	1
349	1	3	2	2	2	1	31	5	2	1	1	5	1	9	-	-	-	-	-	-	-	10	-	-	-	-	-	-	-	4	5	5	4	4	4	4	3	7	1	1	5	1	3	3	1	2	2	2	3
350	1	3	1	1	2	1	78	0	1	1	1	7	2	-88	-	-	-	-	-	-	-	99	99	-	-	-	-	-	-	3	4	5	5	5	1	2	1	4	5	1	5	1	1	5	4	1	1	1	1
351	1	3	3	2	3	3	65	1	1	1	1	7	2	-88	-	-	-	-	-	-	-	99	99	-	-	-	-	-	-	3	5	4	4	5	5	5	5	7	1	1	5	3	1	3	3	3	3	4	4
352	1	3	2	2	1	3	54	4	2	1	1	2	2	-88	-	-	-	-	-	-	-	99	99	-	-	-	-	-	-	4	5	5	4	5	1	2	1	5	5	3	5	1	1	5	2	3	1	1	1
353	3	2	2	2	2	1	57	5	1	1	2	7	1	1	2	3	4	5	-	-	-	3	11	-	-	-	-	-	-	5	5	5	5	5	5	5	3	7	1	1	1	1	-	5	3	5	3	1	1
354	3	2	2	2	2	1	27	6	2	1	2	5	1	3	4	6	7	-	-	-	-	1	2	3	9	10	11	-	-	5	5	5	5	5	5	5	5	8	1	1	5	5	1	5	5	5	5	4	5
355	3	2	2	2	3	1	67	2	1	2	2	2	1	2	6	7	-	-	-	-	-	1	-	-	-	-	-	-	-	4	5	4	5	3	5	3	2	5	5	5	5	4	4	1	1	2	1	5	5
356	3	2	1	1	2	1	57	2	2	1	2	2	1	9	-	-	-	-	-	-	-	3	14	-	-	-	-	-	-	2	5	3	3	3	3	3	3	1	5	5	5	4	1	1	1	1	1	4	4
357	3	2	2	2	2	1	65	2	1	1	2	2	1	9	-	-	-	-	-	-	-	3	14	-	-	-	-	-	-	1	1	1	1	1	1	1	1	0	3	4	5	3	3	1	1	1	1	1	3
358	3	2	1	1	2	1	60	1	4	1	2	7	1	9	-	-	-	-	-	-	-	11	-	-	-	-	-	-	-	1	5	4	1	1	1	4	5	4	1	3	4	2	2	1	2	1	1	1	1
359	3	2	2	2	2	1	42	6	2	1	2	2	1	3	4	5	6	7	-	-	-	1	2	3	11	-	-	-	-	5	5	5	5	4	5	4	5	8	1	1	5	1	2	1	1	5	3	1	1
360	3	2	1	1	3	1	58	10	2	1	2	2	1	3	6	-	-	-	-	-	-	4	8	9	11	-	-	-	-	5	5	5	4	4	4	4	3	7	1	4	5	3	3	2	4	2	2	3	1
361	3	2	3	2	3	3	30	4	3	1	1	2	1	9	-	-	-	-	-	-	-	3	4	11	-	-	-	-	-	1	5	5	1	1	1	1	5	3	1	5	1	3	2	4	1	4	2	4	4
362	1	4	2	2	3	1	62	2	2	1	1	2	1	9	-	-	-	-	-	-	-	2	4	11	-	-	-	-	-	5	5	5	5	5	5	5	4	8	1	1	5	3	1	2	1	1	5	2	2
363	1	4	1	1	2	1	40	5	2	1	1	6	1	9	-	-	-	-	-	-	-	3	4	6	11	-	-	-	-	1	5	5	4	1	4	2	3	4	4	4	5	5	3	3	3	2	2	4	4
364	1	4	2	2	2	1	24	2	3	1	1	7	1	9	-	-	-	-	-	-	-	2	7	9	-	-	-	-	-	2	5	5	5	5	5	5	1	6	1	1	5	4	1	2	4	1	1	2	3
365	1	4	1	1	2	1	30	2	2	1	1	5	1	1	3	6	-	-	-	-	-	4	9	-	-	-	-	-	-	1	5	5	5	4	4	4	5	7	5	5	5	4	4	1	1	1	5	3	3
366	1	4	2	2	3	1	50	2	2	1	1	9	1	9	-	-	-	-	-	-	-	4	11	-	-	-	-	-	-	3	5	5	99	1	5	5	1	4	1	1	5	3	3	3	1	3	4	2	2
367	1	4	2	2	2	1	22	2	3	1	1	9	1	3	8	-	-	-	-	-	-	4	-	-	-	-	-	-	-	1	5	5	5	5	1	1	1	4	5	3	5	1	1	5	3	3	1	1	1
368	1	4	1	1	2	1	43	6	3	1	1	7	2	-88	-	-	-	-	-	-	-	99	99	-	-	-	-	-	-	3	5	5	3	3	2	4	1	3	1	1	5	4	3	2	3	2	3	3	4
369	1	4	1	1	2	1	60	3	2	1	1	2	1	1	3	6	-	-	-	-	-	2	-	-	-	-	-	-	-	4	4	4	4	4	4	4	4	8	5	3	5	5	5	3	3	1	5	5	3
370	1	4	2	2	2	1	25	2	3	1	1	2	1	9	-	-	-	-	-	-	-	4	11	-	-	-	-	-	-	1	5	5	3	3	3	3	3	2	1	1	5	3	1	2	1	3	4	2	2
371	1	4	2	2	3	1	65	1	1	1	1	4	1	9	-	-	-	-	-	-	-	4	-	-	-	-	-	-	-	5	5	5	5	5	5	5	3	7	1	1	5	1	1	3	5	1	1	1	1
372	1	4	1	1	3	1	80	2	1	1	1	2	1	4	6	7	8	-	-	-	-	3	4	9	-	-	-	-	-	1	4	4	1	1	1	4	1	3	5	5	5	3	3	2	2	2	3	5	5
373	1	4	2	1	2	1	81	0	1	1	1	2	2	-88	-	-	-	-	-	-	-	99	99	-	-	-	-	-	-	5	5	5	5	5	3	1	1	5	5	5	5	1	1	5	5	2	2	1	1
374	1	4	2	2	3	1	72	0	2	1	1	2	1	3	6	-	-	-	-	-	-	10	-	-	-	-	-	-	-	5	5	5	5	5	5	5	5	8	1	1	5	1	1	4	3	1	3	3	3
375	1	4	2	2	3	1	26	3	2	1	1	2	1	9	-	-	-	-	-	-	-	4	10	11	-	-	-	-	-	1	5	5	1	1	1	1	4	3	1	1	5	2	1	3	3	2	4	4	4
376	1	4	2	2	2	1	57	1	2	1	1	6	1	3	4	7	8	-	-	-	-	1	2	-	14	-	-	-	-	5	5	5	5	5	1	5	3	6	1	1	5	4	4	4	4	1	1	1	1
377	2	1	1	1	2	1	50	8	2	2	1	8	1	9	-	-	-	-	-	-	-	1	2	-	-	-	-	-	-	3	5	5	4	4	4	4	5	7	1	1	5	2	1	4	3	1	4	1	1
378	2	1	3	2	6	3	57	2	2	2	1	1	1	9	-	-	-	-	-	-	-	3	4	-	-	-	-	-	-	2	5	5	5	5	5	1	1	5	3	5	5	1	5	5	1	5	3	1	1
379	2	1	2	2	2	1	38	5	3	1	1	1	1	3	5	-	-	-	-	-	-	3	4	9	-	-	-	-	-	5	5	5	5	5	5	4	3	7	1	1	1	1	1	2	1	5	1	3	2
380	2	1	2	2	3	1	30	3	4	2	1	1	1	3	6	8	-	-	-	-	-	3	4	9	11	-	-	-	-	1	5	5	1	1	3	3	5	3	1	1	5	1	1	5	1	5	5	1	3
381	2	1	1	1	2	1	38	2	2	1	1	1	1	9	-	-	-	-	-	-	-	1	2	-	-	-	-	-	-	1	5	5	4	3	2	2	1	3	4	1	5	3	2	3	1	5	3	1	1
382	2	1	1	1	2	1	33	1	3	2	1	1	1	9	-	-	-	-	-	-	-	1	2	-	-	-	-	-	-	1	5	5	4	2	1	1	4	4	3	3	5	2	1	3	1	5	3	3	3
383	2	1	3	2	6	3	41	6	2	2	4	1	1	8	-	-	-	-	-	-	-	4	5	-	-	-	-	-	-	4	5	5	5	5	1	3	1	5	1	1	5	1	1	5	1	5	5	4	3
384	2	1	2	2	2	1	28	4	3	1	4	1	1	9	-	-	-	-	-	-	-	2	-	-	-	-	-	-	-	1	5	5	1	1	1	2	3	2	3	1	5	1	1	5	1	5	2	3	3
385	2	1	1	1	2	1	39	4	4	1	1	1	1	9	-	-	-	-	-	-	-	2	-	-	-	-	-	-	-	1	5	5	1	5	1	1	1	3	1	1	5	1	1	5	5	5	1	1	3
386	2	1	3	2	6	3	45	2	2	3	4	1	1	9	-	-	-	-	-	-	-	2	-	-	-	-	-	-	-	1	5	5	5	5	1	1	5	5	1	1	5	1	1	5	1	5	5	4	5
387	2	1	1	1	2	1	30	2	3	1	1	1	1	9	-	-	-	-	-	-	-	8	-	-	-	-	-	-	-	1	5	4	1	1	1	1	1	2	1	1	5	1	1	3	3	3	1	1	1
388	2	1	3	2	4	3	47	2	3	1	1	2	1	3	4	6	-	-	-	-	-	4	-	-	-	-	-	-	-	2	5	5	5	5	3	99	1	4	1	1	5	1	1	2	1	3	2	1	1
389	2	1	2	2	3	1	55	1	2	1	1	1	1	9	-	-	-	-	-	-	-	11	-	-	-	-	-	-	-	4	5	5	1	1	1	4	5	5	1	1	5	1	1	5	2	4	3	2	3
390	2	1	1	1	3	1	71	2	2	1	1	1	1	9	-	-	-	-	-	-	-	2	-	-	-	-	-	-	-	5	5	5	3	3	4	4	3	5	1	1	5	1	1	3	4	3	1	1	1
391	2	1	2	2	2	1	29	4	2	2	1	1	1	9	-	-	-	-	-	-	-	2	-	-	-	-	-	-	-	4	4	4	4	4	4	4	4	8	4	4	5	3	3	5	2	2	2	1	4
392	2	1	2	2	2	1	31	3	2	1	1	1	2	-88	-	-	-	-	-	-	-	99	99	-	-	-	-	-	-	1	5	5	3	3	1	4	1	3	1	1	5	2	3	4	2	5	1	3	4
393	2	1	1	1	2	1	19	1	2	1	1	1	1	9	-	-	-	-	-	-	-	3	4	11	-	-	-	-	-	3	4	4	99	2	2	2	5	3	3	3	5	3	2	2	2	4	1	2	4
394	2	1	1	1	2	1	24	2	2	2	1	1	1	9	-	-	-	-	-	-	-	2	-	-	-	-	-	-	-	1	1	5	1	1	1	1	1	1	-	1	5	5	3	2	1	4	3	3	5
395	2	1	2	1	2	1	39	6	3	1	1	1	1	9	-	-	-	-	-	-	-	3	4	11	-	-	-	-	-	5	5	5	5	5	5	4	3	7	5	3	5	2	1	4	3	5	1	3	3
396	2	1	1	1	2	1	50	4	3	1	1	1	2	-88	-	-	-	-	-	-	-	99	99	-	-	-	-	-	-	5	5	5	4	4	5	5	4	8	1	1	5	4	5	4	3	3	5	3	3
397	2	1	2	2	2	1	45	0	2	1	1	1	1	9	-	-	-	-	-	-	-	2	4	-	-	-	-	-	-	1	5	1	1	1	1	1	5	2	1	1	5	1	1	3	5	5	4	4	3
398	2	1	2	2	2	1	33	4	2	1	1	1	1	9	-	-	-	-	-	-	-	2	3	-	-	-	-	-	-	4	5	5	4	4	1	1	5	6	1	1	5	1	1	5	1	5	3	1	1
399	2	1	1	1	2	1	32	2	2	1	1	1	1	9	-	-	-	-	-	-	-	4	11	-	-	-	-	-	-	3	4	5	5	5	4	3	4	6	1	3	5	2	2	3	3	4	4	3	3
400	1	1	2	2	2	1	26	1	2	1	1	1	1	4	5	7	-	-	-	-	-	3	-	-	-	-	-	-	-	5	5	5	1	4	4	4	4	7	1	1	1	1	1	5	3	3	-	3	4
401	1	1	1	1	2	1	42	5	2	1	1	1	1	9	-	-	-	-	-	-	-	3	5	8	-	-	-	-	-	3	5	3	3	1	5	1	5	3	1	1	5	1	4	5	1	-	1	1	3
402	1	1	1	1	2	1	84	0	1	1	1	1	1	9	-	-	-	-	-	-	-	2	-	-	-	-	-	-	-	1	5	5	1	5	4	3	3	4	4	1	5	1	1	5	1	3	3	3	1
403	1	1	2	2	2	1	27	6	2	1	1	1	1	9	-	-	-	-	-	-	-	3	4	9	-	-	-	-	-	4	5	5	3	5	3	1	5	5	1	1	5	1	1	5	1	5	1	2	2
404	3	3	1	1	2	1	35	4	2	1	1	1	2	-88	-	-	-	-	-	-	-	99	99	-	-	-	-	-	-	1	4	5	4	2	4	4	5	6	1	1	5	4	4	2	2	1	1	5	5
405	3	3	2	2	2	1	30	10	2	1	1	1	1	3	8	-	-	-	-	-	-	8	11	-	-	-	-	-	-	4	5	5	5	3	4	2	1	5	4	1	5	3	2	1	3	2	1	1	1
406	3	3	1	1	2	1	37	3	3	1	1	1	1	9	-	-	-	-	-	-	-	4	-	-	-	-	-	-	-	1	5	5	3	1	1	3	1	2	1	1	5	1	1	5	1	1	5	1	1
407	1	4	2	2	2	1	38	5	2	1	1	1	1	4	-	-	-	-	-	-	-	8	9	10	11	-	-	-	-	1	5	5	5	1	1	4	1	3	1	3	5	3	1	3	4	1	5	4	3
408	2	4	2	2	2	1	33	7	2	2	4	1	1	9	-	-	-	-	-	-	-	2	11	-	-	-	-	-	-	1	1	5	1	1	1	1	1	1	1	1	5	3	3	3	3	1	1	4	4
409	2	4	1	1	2	1	31	5	3	2	1	1	1	9	-	-	-	-	-	-	-	3	4	5	-	-	-	-	-	1	5	5	1	1	1	1	4	3	1	1	5	1	1	5	1	4	3	4	4
410	3	3	3	2	3	3	37	4	1	2	1	1	2	-88	-	-	-	-	-	-	-	99	99	-	-	-	-	-	-	1	5	5	5	5	1	1	5	5	2	2	5	4	3	2	1	3	1	1	2
411	3	3	3	2	2	1	34	5	4	1	1	1	1	9	-	-	-	-	-	-	-	10	-	-	-	-	-	-	-	5	5	5	5	5	4	2	1	6	5	5	5	5	1	2	2	1	1	1	1
412	3	3	3	2	2	1	33	6	2	2	1	5	1	9	-	-	-	-	-	-	-	1	2	4	8	-	-	-	-	1	4	4	3	4	4	3	5	5	5	5	5	5	1	1	1	1	2	4	4
413	3	3	1	2	2	1	27	3	1	1	1	1	1	9	-	-	-	-	-	-	-	1	2	-	-	-	-	-	-	4	4	4	4	4	1	1	4	6	1	1	5	4	4	1	1	5	1	3	3
414	3	3	2	2	2	1	28	2	2	1	1	5	1	9	-	-	-	-	-	-	-	2	9	-	-	-	-	-	-	4	5	5	4	4	4	4	3	7	1	1	2	1	1	5	1	5	2	1	2
415	3	3	2	2	2	1	32	6	2	1	1	1	1	9	-	-	-	-	-	-	-	11	-	-	-	-	-	-	-	4	4	4	4	4	1	4	1	6	1	1	5	1	1	5	1	5	1	1	1
416	3	3	3	2	2	1	22	2	3	1	1	5	1	9	-	-	-	-	-	-	-	4	-	-	-	-	-	-	-	5	5	5	4	4	4	4	1	7	1	1	5	1	1	5	1	5	1	3	3
417	1	3	1	1	1	2	18	0	3	1	1	1	1	9	-	-	-	-	-	-	-	3	8	-	-	-	-	-	-	2	5	5	3	3	3	3	5	3	3	3	5	3	3	2	2	1	1	1	4
418	1	3	3	2	2	1	35	1	3	1	1	5	1	9	-	-	-	-	-	-	-	3	4	-	-	-	-	-	-	1	5	5	1	1	1	1	4	3	1	1	5	1	1	3	3	3	4	1	1
419	1	3	1	1	2	1	34	4	3	1	1	1	1	9	-	-	-	-	-	-	-	9	-	-	-	-	-	-	-	3	5	5	4	3	3	2	2	3	3	3	5	3	2	2	2	1	3	4	3
420	1	3	2	2	2	1	25	3	2	1	1	2	2	-88	-	-	-	-	-	-	-	99	99	-	-	-	-	-	-	4	3	3	3	4	2	1	1	2	5	5	5	3	1	2	2	2	1	1	1
421	1	3	2	2	3	1	52	3	2	1	1	1	1	9	-	-	-	-	-	-	-	9	11	-	-	-	-	-	-	4	5	5	5	5	5	5	5	8	1	1	5	3	1	4	3	2	3	3	3
422	1	3	1	1	2	1	80	3	2	1	1	2	1	9	-	-	-	-	-	-	-	11	-	-	-	-	-	-	-	3	3	2	2	1	1	3	1	0	1	1	5	3	2	3	3	5	3	2	5
423	1	3	2	2	2	1	36	4	3	1	1	2	1	9	-	-	-	-	-	-	-	11	14	-	-	-	-	-	-	1	4	4	2	2	2	3	4	3	1	1	5	1	1	5	3	2	3	1	2
424	3	2	3	2	2	3	30	4	3	1	1	2	1	9	-	-	-	-	-	-	-	11	-	-	-	-	-	-	-	1	1	1	1	1	1	1	1	0	1	1	5	1	1	5	1	1	4	1	1
425	3	2	1	1	4	2	53	5	2	1	1	1	1	3	4	5	8	-	-	-	-	2	7	-	-	-	-	-	-	4	5	5	4	4	4	2	5	7	3	3	4	3	3	2	2	1	3	3	4
426	3	2	3	2	4	1	58	4	1	1	1	5	1	9	-	-	-	-	-	-	-	11	-	-	-	-	-	-	-	5	5	5	5	3	1	2	3	4	1	1	4	1	1	3	3	4	4	2	4
427	3	2	2	2	2	1	27	5	2	1	1	1	1	5	7	-	-	-	-	-	-	11	14	-	-	-	-	-	-	1	5	5	5	5	4	4	1	6	4	4	5	4	4	2	2	2	3	4	4
428	3	2	1	1	2	1	38	5	3	2	1	2	1	9	-	-	-	-	-	-	-	3	4	8	11	-	-	-	-	4	5	5	4	4	4	3	5	7	3	3	5	2	3	2	2	1	1	1	1
429	1	2	2	2	2	1	54	0	1	1	1	2	1	10	-	-	-	-	-	-	-	1	2	11	-	-	-	-	-	5	5	5	5	5	5	4	5	8	1	1	5	1	1	4	3	4	3	3	4
430	1	2	1	1	2	1	51	2	2	1	1	1	1	9	-	-	-	-	-	-	-	8	9	-	-	-	-	-	-	4	5	5	5	5	5	4	4	8	1	1	5	2	2	3	3	4	3	3	3
431	1	2	3	2	2	1	30	4	2	2	1	1	1	9	-	-	-	-	-	-	-	11	-	-	-	-	-	-	-	1	5	5	5	5	5	5	5	7	1	1	5	4	2	3	2	1	4	1	1
432	1	2	2	2	2	1	23	2	2	1	1	5	1	9	-	-	-	-	-	-	-	4	-	-	-	-	-	-	-	1	5	5	3	1	1	1	4	4	1	1	5	1	1	1	5	4	1	1	1
433	1	2	1	1	2	1	31	2	2	1	1	1	1	9	-	-	-	-	-	-	-	3	4	8	11	-	-	-	-	5	5	5	5	4	5	3	5	7	1	1	5	1	1	4	3	5	1	3	4
434	1	2	1	1	2	1	30	2	4	1	1	5	1	9	-	-	-	-	-	-	-	3	-	-	-	-	-	-	-	1	5	5	4	5	4	1	1	5	2	3	5	3	3	2	1	5	3	3	3
435	1	2	2	2	2	1	28	3	3	1	1	1	1	9	-	-	-	-	-	-	-	9	10	-	-	-	-	-	-	4	5	5	5	5	3	2	1	5	5	4	5	2	1	3	3	1	5	1	1
436	1	2	1	1	2	1	43	5	1	1	1	1	1	1	2	-	-	-	-	-	-	2	4	1	-	-	-	-	-	3	3	2	3	2	1	3	2	0	3	2	5	4	2	3	3	5	3	1	5
437	1	2	1	1	2	2	39	2	4	1	1	1	1	2	-	-	-	-	-	-	-	11	-	-	-	-	-	-	-	5	5	5	5	3	3	2	2	4	3	3	5	4	2	3	3	4	3	2	5
438	1	2	3	2	6	3	64	4	1	1	4	5	1	1	2	-	-	-	-	-	-	3	5	-	-	-	-	-	-	1	5	5	1	1	1	1	1	2	1	1	5	2	4	2	2	4	-	4	4
439	1	3	2	2	2	1	30	7	2	1	1	5	1	9	-	-	-	-	-	-	-	3	4	-	-	-	-	-	-	1	4	4	3	1	1	1	3	2	1	1	5	1	1	5	1	3	4	1	1
440	1	3	2	2	3	1	36	5	3	1	1	1	1	9	-	-	-	-	-	-	-	3	4	-	-	-	-	-	-	1	3	3	3	1	1	1	3	0	4	3	5	3	3	2	1	3	3	1	1
441	1	3	1	1	2	1	42	4	2	1	1	1	1	9	-	-	-	-	-	-	-	99	-	-	-	-	-	-	-	5	5	3	2	1	3	3	1	2	1	1	5	3	2	3	3	1	5	3	5
442	3	2	2	2	2	1	22	1	2	1	2	1	1	2	3	4	5	6	7	8	-	1	2	3	9	10	-	-	-	4	5	5	5	4	4	5	1	7	3	1	5	5	1	1	5	3	1	1	5
443	3	2	2	2	2	1	25	6	2	1	2	2	1	2	4	6	7	-	-	-	-	3	9	-	-	-	-	-	-	5	5	5	5	3	5	3	4	6	3	1	5	5	5	2	1	1	1	4	5
444	3	2	2	2	2	1	35	6	1	2	2	7	1	2	3	4	5	6	7	8	-	3	8	9	10	-	-	-	-	1	1	1	1	4	1	1	3	1	1	1	5	5	5	1	1	1	1	5	5
445	3	2	3	2	6	3	30	3	1	2	2	1	1	2	3	4	5	6	7	8	-	1	2	3	8	10	-	-	-	4	5	5	5	3	3	3	3	4	1	1	5	1	1	1	5	1	1	2	3
446	3	2	2	2	3	2	55	3	1	1	2	5	1	2	6	7	-	-	-	-	-	1	2	-	-	-	-	-	-	5	5	5	5	5	5	2	3	6	1	1	5	5	3	5	1	1	1	1	2
447	3	2	2	2	2	1	50	7	1	2	2	5	1	5	7	-	-	-	-	-	-	3	-	-	-	-	-	-	-	1	1	1	1	1	1	1	1	0	3	5	5	3	3	2	2	1	2	4	4
448	3	2	2	2	2	1	22	4	2	1	2	5	1	9	-	-	-	-	-	-	-	3	9	11	-	-	-	-	-	1	4	4	99	1	1	1	1	2	1	1	5	1	1	1	1	3	3	4	4
449	3	2	2	2	2	1	41	4	2	1	2	1	1	2	4	7	-	-	-	-	-	13	-	-	-	-	-	-	-	4	5	5	4	3	4	4	4	7	4	4	5	5	1	1	1	2	1	3	4
450	3	2	1	1	2	1	50	5	1	2	2	5	1	4	5	-	-	-	-	-	-	1	2	3	-	-	-	-	-	5	5	5	5	5	5	5	5	8	1	1	5	5	5	2	2	1	1	3	4
451	3	2	2	2	2	1	38	5	1	1	2	2	1	2	3	4	5	6	7	8	-	1	2	3	8	9	-	-	-	1	3	1	1	4	3	2	5	2	3	2	5	5	5	1	1	1	1	1	3
452	3	2	1	1	2	3	39	3	3	1	2	5	1	9	-	-	-	-	-	-	-	2	3	8	11	-	-	-	-	2	5	5	3	4	3	2	3	3	3	4	5	4	3	3	4	1	2	3	4
453	3	2	3	2	1	3	22	2	1	2	1	5	1	2	4	-	-	-	-	-	-	2	-	-	-	-	-	-	-	3	5	5	3	1	5	4	5	5	5	3	4	3	4	1	3	1	1	3	3
454	3	2	2	2	3	1	58	2	1	1	2	1	1	2	3	4	7	8	-	-	-	1	2	-	-	-	-	-	-	1	5	5	3	4	1	1	4	4	3	3	5	5	5	1	1	1	1	2	4
455	3	2	2	2	2	3	37	8	2	2	2	1	1	1	2	4	-	-	-	-	-	1	11	-	-	-	-	-	-	5	5	5	3	3	4	4	3	5	1	1	5	1	1	2	1	2	1	3	3
456	3	2	1	1	2	1	54	7	1	1	2	5	2	-88	-	-	-	-	-	-	-	99	99	-	-	-	-	-	-	4	5	5	5	3	4	3	2	5	5	4	5	5	5	2	3	1	2	4	4
457	3	2	1	1	3	1	70	7	2	1	2	5	1	2	3	4	7	8	-	-	-	1	2	8	-	-	-	-	-	1	5	4	1	2	1	3	5	3	4	4	5	5	5	1	1	1	1	1	3
458	3	2	2	2	3	1	37	7	1	1	1	5	1	2	3	4	7	8	-	-	-	1	2	-	-	-	-	-	-	5	5	5	5	4	4	4	5	8	1	1	5	1	1	5	1	1	1	2	5
459	3	2	3	2	4	3	34	5	2	1	2	2	1	6	10	-	-	-	-	-	-	3	9	11	-	-	-	-	-	5	5	5	5	5	5	5	4	8	1	1	5	1	1	1	1	1	1	4	4
460	1	4	2	2	2	1	30	3	3	1	1	1	2	-88	-	-	-	-	-	-	-	99	99	-	-	-	-	-	-	3	5	4	5	5	4	2	1	5	3	1	5	1	1	1	1	2	3	1	1
461	1	4	1	1	2	1	34	1	2	1	4	1	2	-88	-	-	-	-	-	-	-	99	99	-	-	-	-	-	-	5	5	5	5	5	5	2	5	7	1	1	3	1	1	4	1	1	3	4	4
462	1	4	2	2	2	1	23	1	2	1	1	4	1	9	-	-	-	-	-	-	-	4	11	-	-	-	-	-	-	4	5	5	5	5	1	1	1	5	5	1	5	2	2	4	2	5	5	1	1
463	1	4	2	2	2	1	32	4	2	1	1	6	1	9	-	-	-	-	-	-	-	8	-	-	-	-	-	-	-	5	5	5	5	5	4	4	4	8	1	1	5	1	1	3	4	5	3	1	3
464	1	4	1	1	2	1	35	3	4	1	1	1	1	3	4	5	6	-	-	-	-	11	-	-	-	-	-	-	-	1	5	5	1	1	1	1	5	3	3	3	5	5	3	3	3	3	3	3	5
465	1	4	2	2	2	1	30	4	2	1	4	2	1	9	-	-	-	-	-	-	-	3	-	-	-	-	-	-	-	3	4	4	3	4	3	3	5	4	1	1	5	1	1	5	1	5	1	1	1
466	1	4	2	2	2	1	21	2	2	1	1	1	2	-88	-	-	-	-	-	-	-	99	99	-	-	-	-	-	-	3	5	5	5	1	1	4	4	5	3	1	5	3	3	3	3	1	1	3	3
467	1	4	2	2	2	1	28	4	2	1	1	1	1	9	-	-	-	-	-	-	-	4	11	-	-	-	-	-	-	1	1	1	5	5	5	5	3	4	1	1	5	3	1	4	1	1	5	4	4
468	1	4	2	2	2	1	27	3	4	1	1	2	1	9	-	-	-	-	-	-	-	3	4	11	-	-	-	-	-	1	4	1	1	1	1	1	1	1	1	1	5	3	1	2	3	1	4	1	1
469	1	4	2	1	2	1	34	3	2	1	1	2	2	-88	-	-	-	-	-	-	-	99	99	-	-	-	-	-	-	1	5	5	5	4	4	3	5	6	3	3	3	3	3	3	3	2	5	4	4
470	1	4	3	2	2	1	49	4	2	1	1	1	1	9	-	-	-	-	-	-	-	10	-	-	-	-	-	-	-	5	5	5	3	3	4	4	3	5	1	1	5	1	1	5	5	3	3	5	5
471	2	1	2	2	2	1	47	6	2	1	1	1	1	9	-	-	-	-	-	-	-	3	4	-	-	-	-	-	-	3	5	5	1	1	1	1	3	2	2	1	5	1	5	5	1	5	1	1	1
472	2	1	2	2	2	1	47	6	2	1	1	1	1	9	-	-	-	-	-	-	-	3	4	-	-	-	-	-	-	5	5	5	5	5	5	5	5	8	1	1	5	1	1	5	3	3	4	1	4
473	2	1	1	1	2	1	70	0	2	1	1	8	1	9	-	-	-	-	-	-	-	1	8	-	-	-	-	-	-	1	5	5	4	1	3	4	3	4	1	1	5	1	1	3	3	1	1	1	2
474	2	1	2	2	2	1	24	1	3	2	4	6	2	-88	-	-	-	-	-	-	-	99	99	-	-	-	-	-	-	4	5	5	1	1	1	1	1	3	5	1	5	1	1	5	5	5	1	1	3
475	2	1	1	1	2	1	28	1	3	2	1	7	1	9	-	-	-	-	-	-	-	1	2	-	-	-	-	-	-	2	4	5	3	3	1	1	5	3	3	2	5	3	4	3	1	5	3	1	1
476	2	1	2	1	2	1	32	4	4	1	1	2	1	9	-	-	-	-	-	-	-	3	-	-	-	-	-	-	-	4	5	4	4	4	1	1	1	5	5	3	5	3	2	1	1	5	1	1	4
477	2	1	1	1	2	1	32	1	4	1	1	6	1	9	-	-	-	-	-	-	-	3	9	11	-	-	-	-	-	4	5	5	4	4	4	4	5	8	3	3	5	1	1	4	3	3	1	1	1
478	2	1	1	1	2	1	23	0	3	1	1	1	1	6	8	-	-	-	-	-	-	9	-	-	-	-	-	-	-	5	5	5	4	5	5	4	4	8	3	2	5	1	1	4	1	3	1	1	2
479	2	1	2	2	2	1	70	2	2	1	1	2	2	-88	-	-	-	-	-	-	-	99	99	-	-	-	-	-	-	3	5	5	3	3	5	3	5	4	1	1	5	3	2	4	2	2	3	1	1
480	2	1	1	1	2	1	60	4	2	1	1	1	2	-88	-	-	-	-	-	-	-	99	99	-	-	-	-	-	-	1	5	5	4	4	4	4	5	7	1	1	5	3	3	3	3	1	1	3	4
481	2	1	1	1	2	1	35	8	2	2	1	1	1	9	-	-	-	-	-	-	-	2	-	-	-	-	-	-	-	4	5	5	5	1	2	1	1	4	1	1	5	4	1	1	1	5	2	3	5
482	2	1	2	2	2	1	27	8	2	1	1	1	1	9	-	-	-	-	-	-	-	4	11	-	-	-	-	-	-	5	5	5	2	2	4	5	5	6	5	1	5	1	1	5	1	5	1	1	3
483	2	1	1	1	2	1	46	5	2	1	1	1	1	2	4	6	-	-	-	-	-	1	2	7	-	-	-	-	-	5	5	5	5	4	3	3	3	5	1	1	5	3	3	3	3	5	5	5	4
484	2	1	2	2	2	1	35	5	2	1	1	2	1	9	-	-	-	-	-	-	-	11	-	-	-	-	-	-	-	4	5	5	5	5	5	5	1	7	3	3	5	4	4	2	1	4	4	2	4
485	2	1	1	1	1	2	29	0	2	1	1	1	1	3	6	-	-	-	-	-	-	1	2	3	4	8	9	-	-	3	5	5	5	4	4	2	2	5	1	1	5	1	2	4	3	5	1	3	5
486	2	1	2	2	2	1	24	2	2	1	1	1	1	9	-	-	-	-	-	-	-	1	2	3	4	-	-	-	-	5	5	5	5	5	5	3	4	7	5	1	5	1	1	4	2	5	3	3	4
487	1	1	1	1	2	1	32	2	3	1	1	2	1	9	-	-	-	-	-	-	-	2	3	-	-	-	-	-	-	4	4	5	5	5	1	1	1	5	1	1	5	1	1	3	1	5	4	3	1
488	1	1	2	2	2	1	85	0	1	1	1	1	2	-88	-	-	-	-	-	-	-	99	99	-	-	-	-	-	-	4	1	4	5	3	2	1	1	3	1	1	2	4	3	1	4	3	4	3	3
489	3	3	2	2	2	1	23	1	2	1	1	7	1	9	-	-	-	-	-	-	-	1	2	-	-	-	-	-	-	1	5	5	4	3	2	1	4	4	1	1	5	2	3	3	1	4	2	3	3
490	2	4	1	1	2	1	35	2	3	2	1	1	1	9	-	-	-	-	-	-	-	4	9	-	-	-	-	-	-	3	3	4	5	3	4	3	1	3	1	1	5	2	2	3	2	4	5	3	3
491	3	3	1	2	2	1	75	0	1	1	1	1	1	10	-	-	-	-	-	-	-	3	8	10	11	-	-	-	-	5	5	5	5	5	1	5	4	7	1	1	5	3	3	2	1	2	3	3	3
492	3	3	2	2	2	1	23	0	2	2	1	2	1	9	-	-	-	-	-	-	-	11	-	-	-	-	-	-	-	1	2	1	1	1	1	4	1	1	1	1	5	3	1	2	4	1	1	4	4
493	3	3	1	1	2	1	40	2	2	1	1	4	1	9	-	-	-	-	-	-	-	10	11	-	-	-	-	-	-	3	4	2	3	1	1	1	1	1	1	1	5	5	2	1	1	5	2	5	5
494	3	3	1	1	2	1	37	4	2	1	1	4	1	9	-	-	-	-	-	-	-	14	-	-	-	-	-	-	-	1	5	4	1	3	1	1	1	2	1	1	5	3	1	3	1	1	1	1	2
495	3	3	1	1	2	1	39	4	2	1	1	4	1	8	-	-	-	-	-	-	-	14	-	-	-	-	-	-	-	4	5	5	1	5	1	1	4	5	1	1	5	1	1	5	3	5	1	1	1
496	3	3	1	1	3	1	40	7	2	1	1	4	1	9	-	-	-	-	-	-	-	2	7	10	-	-	-	-	-	5	4	4	3	1	1	2	1	3	2	1	5	3	2	3	3	5	3	1	2
497	3	3	1	1	2	1	28	5	2	1	1	2	1	9	-	-	-	-	-	-	-	3	9	-	-	-	-	-	-	2	3	3	3	1	1	3	2	0	1	1	5	1	3	2	2	4	3	1	1
498	1	3	1	1	2	1	33	6	2	1	1	1	1	9	-	-	-	-	-	-	-	3	4	11	-	-	-	-	-	4	3	4	4	2	1	3	1	3	1	1	5	3	4	3	3	5	3	2	5
499	1	3	2	2	2	1	25	2	3	1	1	2	2	-88	-	-	-	-	-	-	-	99	99	-	-	-	-	-	-	4	5	5	5	5	5	5	5	8	1	1	5	1	1	5	1	3	3	2	4
500	1	3	2	2	2	1	43	3	2	1	1	1	1	9	-	-	-	-	-	-	-	2	10	-	-	-	-	-	-	4	5	5	5	4	5	4	4	8	1	1	5	1	1	1	5	5	1	2	4
501	1	3	1	1	2	1	41	5	2	1	1	1	1	9	-	-	-	-	-	-	-	9	-	-	-	-	-	-	-	5	5	5	4	5	4	4	4	8	1	1	5	3	3	3	1	5	1	2	2
502	1	3	3	2	2	1	28	4	2	1	1	1	1	9	-	-	-	-	-	-	-	3	-	-	-	-	-	-	-	3	5	5	4	5	4	1	1	5	1	1	5	1	1	5	1	5	1	1	1
503	3	2	3	2	2	1	30	6	1	1	3	1	1	9	-	-	-	-	-	-	-	3	-	-	-	-	-	-	-	4	5	5	4	4	4	4	5	8	2	1	5	3	2	3	3	4	2	2	2
504	1	2	3	2	1	3	32	4	1	1	3	1	2	-88	-	-	-	-	-	-	-	99	99	-	-	-	-	-	-	4	2	3	2	2	1	1	1	1	5	5	1	5	5	1	1	3	1	1	1
505	1	2	1	1	3	1	45	4	3	1	1	2	1	1	2	-	-	-	-	-	-	10	-	-	-	-	-	-	-	3	5	5	4	4	4	3	3	5	3	3	5	3	3	2	2	1	2	2	4
506	1	2	2	2	2	1	38	4	2	1	1	2	1	1	2	6	-	-	-	-	-	2	10	-	-	-	-	-	-	5	5	5	5	5	5	5	5	8	1	1	5	1	1	4	2	2	2	3	4
507	1	2	3	2	6	3	59	3	1	1	1	1	1	9	-	-	-	-	-	-	-	2	10	-	-	-	-	-	-	4	5	5	5	5	5	5	3	7	1	1	5	1	1	5	1	2	4	4	4
508	1	2	3	2	6	3	78	0	1	1	1	2	1	9	-	-	-	-	-	-	-	11	-	-	-	-	-	-	-	1	5	5	3	3	3	1	5	3	1	1	5	5	3	3	3	2	4	1	1
509	1	2	1	1	2	1	30	5	3	1	1	1	1	1	2	-	-	-	-	-	-	3	14	-	-	-	-	-	-	4	5	5	4	4	4	4	5	8	1	1	5	1	1	3	4	1	3	3	4
510	1	2	2	2	2	1	31	5	2	5	1	1	1	9	-	-	-	-	-	-	-	9	-	-	-	-	-	-	-	4	5	5	5	5	2	3	1	5	5	4	5	5	1	3	5	5	3	1	1
511	1	3	1	1	2	1	28	3	2	1	1	1	1	9	-	-	-	-	-	-	-	3	-	-	-	-	-	-	-	4	5	5	4	4	4	3	5	7	1	1	5	1	1	3	4	1	1	1	3
512	1	3	3	2	6	3	45	1	2	1	1	1	1	9	-	-	-	-	-	-	-	10	-	-	-	-	-	-	-	4	5	5	5	5	5	5	4	8	2	2	5	1	1	1	1	1	1	4	4
513	1	4	1	1	2	1	39	6	2	1	1	5	1	1	3	6	-	-	-	-	-	2	4	10	-	-	-	-	-	1	4	4	5	1	4	1	1	4	5	5	5	4	3	5	1	1	5	4	3
514	1	4	1	1	2	1	24	2	2	1	1	1	1	5	-	-	-	-	-	-	-	4	-	-	-	-	-	-	-	1	5	5	5	4	4	1	5	6	5	5	5	5	1	5	5	1	5	5	3
515	1	4	2	2	2	1	27	4	2	1	1	5	1	9	-	-	-	-	-	-	-	10	11	-	-	-	-	-	-	1	5	5	3	1	1	1	3	2	1	5	5	4	3	3	1	2	5	2	2
516	2	1	1	1	2	1	60	5	2	1	1	1	1	9	-	-	-	-	-	-	-	2	-	-	-	-	-	-	-	3	5	5	3	5	3	3	5	4	1	1	5	3	1	5	1	1	1	4	4
517	2	1	2	2	2	1	41	5	4	1	1	1	1	9	-	-	-	-	-	-	-	2	10	-	-	-	-	-	-	4	5	5	5	5	5	5	4	8	1	1	5	1	1	5	2	3	3	1	4
518	2	1	2	2	2	1	38	6	3	1	1	1	1	9	-	-	-	-	-	-	-	11	-	-	-	-	-	-	-	1	5	5	1	3	1	1	1	2	3	3	5	1	3	3	3	4	3	1	4
519	2	1	1	1	2	1	46	5	4	1	1	1	1	3	4	5	7	-	-	-	-	1	2	3	4	8	11	-	-	4	5	5	5	3	5	4	3	6	1	1	5	2	2	2	2	5	3	2	2
520	2	1	3	2	3	3	38	1	4	1	1	2	1	9	-	-	-	-	-	-	-	3	4	10	11	-	-	-	-	4	5	5	4	1	5	5	3	6	1	1	5	2	2	3	3	5	3	5	5
521	2	1	1	1	2	1	45	7	2	1	1	1	1	9	-	-	-	-	-	-	-	3	4	11	-	-	-	-	-	4	5	5	5	5	4	4	3	7	1	1	5	1	1	5	4	4	1	3	4
522	2	1	1	1	2	1	57	6	3	1	1	1	1	2	-	-	-	-	-	-	-	2	3	7	11	-	-	-	-	5	5	5	5	5	5	4	3	7	2	3	5	1	1	5	3	5	3	3	4
523	2	1	1	1	2	1	54	1	4	1	1	7	1	3	8	-	-	-	-	-	-	8	-	-	-	-	-	-	-	5	5	5	5	5	5	5	3	7	5	1	5	1	1	5	1	5	1	1	3
524	2	1	2	2	2	1	50	1	4	1	1	7	2	-88	-	-	-	-	-	-	-	99	99	-	-	-	-	-	-	3	5	4	4	5	1	1	3	4	1	3	5	4	2	5	1	5	5	1	1
525	3	3	2	2	2	1	40	1	1	1	1	1	1	4	5	-	-	-	-	-	-	3	8	-	-	-	-	-	-	3	99	99	99	99	99	99	1	0	1	1	5	1	1	5	1	5	3	1	5
526	3	3	2	2	2	1	24	3	3	1	1	1	1	9	-	-	-	-	-	-	-	3	-	-	-	-	-	-	-	4	5	5	99	4	5	4	1	6	1	1	5	1	1	3	3	5	1	3	3
527	2	4	1	1	2	1	36	4	3	2	1	1	1	9	-	-	-	-	-	-	-	11	-	-	-	-	-	-	-	5	5	5	5	4	4	5	3	7	1	1	5	3	1	5	1	5	3	4	4
528	2	4	2	1	2	1	27	2	2	1	1	4	1	9	-	-	-	-	-	-	-	1	2	9	11	-	-	-	-	4	4	4	3	1	1	1	2	3	1	1	5	1	1	5	1	1	1	1	1
529	1	2	2	2	3	1	55	6	2	1	1	1	1	9	-	-	-	-	-	-	-	3	4	-	-	-	-	-	-	1	5	5	1	1	1	1	5	3	1	1	5	1	1	4	4	5	2	1	1
530	1	2	3	2	3	1	41	3	1	2	1	1	1	9	-	-	-	-	-	-	-	11	-	-	-	-	-	-	-	4	5	5	4	4	5	4	5	8	1	1	5	4	3	2	2	2	4	5	5
531	1	2	1	1	2	1	45	2	3	1	1	4	1	4	5	8	-	-	-	-	-	9	-	-	-	-	-	-	-	5	5	5	4	5	5	4	5	8	3	3	5	1	1	5	1	5	1	4	4
532	1	2	2	2	2	1	48	4	2	1	1	5	1	9	-	-	-	-	-	-	-	11	-	-	-	-	-	-	-	5	5	5	5	5	5	5	3	7	1	1	5	1	1	4	3	5	1	2	4
533	1	2	1	1	2	1	52	1	3	1	1	7	1	3	8	-	-	-	-	-	-	3	4	8	11	-	-	-	-	5	5	5	5	5	5	4	5	8	1	1	5	1	1	4	3	5	1	2	2
534	1	2	2	2	2	1	25	3	2	1	4	7	1	9	-	-	-	-	-	-	-	10	-	-	-	-	-	-	-	4	5	5	5	5	5	5	3	7	1	1	5	1	3	3	3	2	4	2	4
535	1	2	1	1	2	1	52	3	3	1	1	5	1	9	-	-	-	-	-	-	-	2	3	8	10	11	-	-	-	5	5	3	2	1	3	3	1	2	3	4	5	3	2	3	3	2	5	3	5
536	1	3	1	1	2	1	41	7	4	1	1	1	1	9	-	-	-	-	-	-	-	3	-	-	-	-	-	-	-	4	5	5	5	5	5	4	1	7	1	1	5	3	2	5	3	5	2	1	1
537	1	3	3	2	2	1	30	2	4	1	1	1	1	9	-	-	-	-	-	-	-	6	7	-	-	-	-	-	-	1	5	5	1	1	1	1	1	2	3	1	5	3	1	2	3	2	4	4	4
538	1	3	1	1	2	1	41	3	4	1	1	7	1	9	-	-	-	-	-	-	-	8	-	-	-	-	-	-	-	3	5	5	4	4	4	4	5	7	3	3	5	3	1	2	4	1	1	1	1
539	1	3	1	1	2	2	44	5	3	1	1	1	1	9	-	-	-	-	-	-	-	2	9	-	-	-	-	-	-	2	1	2	3	2	1	1	1	0	1	1	5	3	3	3	3	1	5	3	5
540	3	2	2	2	3	1	30	5	1	1	2	1	1	2	4	6	7	-	-	-	-	1	-	-	-	-	-	-	-	4	5	3	4	1	4	4	1	5	5	5	5	2	5	3	2	1	1	3	5
541	1	4	1	1	3	1	57	6	4	1	1	1	1	3	4	5	7	8	-	-	-	3	9	11	-	-	-	-	-	4	5	5	4	1	2	4	5	6	1	3	5	4	2	3	3	1	4	1	3
542	1	4	1	1	2	1	40	4	4	1	1	1	1	3	4	7	-	-	-	-	-	3	11	12	-	-	-	-	-	1	4	5	5	3	1	5	1	5	5	5	5	3	5	1	1	1	3	5	5
543	1	4	2	2	2	1	27	0	4	1	1	1	1	3	5	8	-	-	-	-	-	9	10	11	-	-	-	-	-	5	5	5	5	5	1	1	1	5	5	3	5	3	1	5	1	3	1	1	1
544	1	4	1	1	2	1	29	0	4	1	1	1	1	9	-	-	-	-	-	-	-	3	4	11	-	-	-	-	-	4	5	5	5	4	4	5	3	7	4	4	5	1	1	3	2	3	3	4	4
545	1	4	1	1	2	1	29	3	4	1	1	1	1	9	-	-	-	-	-	-	-	3	8	9	-	-	-	-	-	4	5	5	4	4	4	2	5	7	3	3	5	3	3	3	3	3	3	3	4
546	1	4	2	2	2	1	29	2	4	1	1	5	1	9	-	-	-	-	-	-	-	11	-	-	-	-	-	-	-	1	5	5	1	1	1	1	3	2	1	1	5	1	1	5	3	2	4	1	1
547	2	1	2	2	2	1	57	4	3	2	1	5	1	9	-	-	-	-	-	-	-	3	5	-	-	-	-	-	-	1	5	5	3	3	3	3	5	3	1	1	5	1	1	5	3	4	4	1	4
548	2	1	1	1	2	1	50	0	4	1	1	1	1	9	-	-	-	-	-	-	-	3	4	-	-	-	-	-	-	3	5	5	4	5	4	1	4	6	1	1	5	1	3	4	1	3	1	1	1
549	2	1	3	2	6	3	41	3	2	1	1	1	1	9	-	-	-	-	-	-	-	3	9	-	-	-	-	-	-	2	5	1	1	5	4	2	1	3	1	1	5	1	1	3	1	5	5	1	1
550	2	1	1	1	2	1	70	1	2	2	1	1	2	-88	-	-	-	-	-	-	-	99	99	-	-	-	-	-	-	1	5	5	1	1	1	1	4	3	3	3	5	5	5	4	1	3	2	4	4
551	2	1	3	2	3	1	65	1	1	1	1	1	2	-88	-	-	-	-	-	-	-	99	99	-	-	-	-	-	-	4	4	4	5	1	2	2	3	4	3	1	5	3	3	2	1	5	1	3	4
552	2	1	2	2	2	1	25	1	3	1	4	2	1	2	-	-	-	-	-	-	-	3	-	-	-	-	-	-	-	3	5	5	4	3	3	3	3	3	2	1	5	2	2	2	2	4	4	1	1
553	2	1	1	1	2	1	40	4	3	2	1	1	1	3	5	10	-	-	-	-	-	3	4	5	-	-	-	-	-	1	5	5	1	3	1	3	2	2	1	1	5	1	1	4	3	5	1	1	4
554	3	3	1	1	6	2	85	0	2	1	1	7	1	9	-	-	-	-	-	-	-	4	-	-	-	-	-	-	-	4	5	1	1	4	1	1	1	3	1	1	5	5	4	2	1	1	5	1	1
555	3	3	3	2	6	3	62	0	1	1	1	1	1	5	-	-	-	-	-	-	-	1	2	-	-	-	-	-	-	3	5	5	3	5	3	3	5	4	1	1	5	1	1	5	1	5	3	1	5
556	3	2	1	1	2	2	89	0	1	2	1	6	2	-88	-	-	-	-	-	-	-	99	99	-	-	-	-	-	-	2	4	4	3	3	3	4	5	4	3	3	5	4	2	2	3	1	1	2	4
557	1	3	3	2	6	3	85	1	1	6	1	1	2	-88	-	-	-	-	-	-	-	99	99	-	-	-	-	-	-	1	5	5	1	1	1	1	1	2	4	4	4	4	1	1	1	2	4	4	4
558	1	3	3	2	6	3	77	0	1	2	1	1	2	-88	-	-	-	-	-	-	-	99	99	-	-	-	-	-	-	1	5	5	4	1	1	1	1	3	5	4	4	4	1	5	1	2	4	4	4
559	1	3	1	1	2	2	83	0	1	1	1	1	1	9	-	-	-	-	-	-	-	2	-	-	-	-	-	-	-	1	5	3	4	2	2	3	3	2	3	2	5	2	2	5	5	2	4	3	5
560	1	4	2	2	2	1	25	2	2	1	1	1	2	-88	-	-	-	-	-	-	-	99	99	-	-	-	-	-	-	1	1	1	1	1	1	1	1	0	1	1	5	1	4	1	1	1	5	5	5
[truncated: 20 more columns]

## Sheet: Survey questions and responses
Question	Response1	Response2	Response3	Response4	Response5	Response6	Response7	Response8	Response9	Response10	Response11	Response12	Response13	Response14
Household ID	Number
Sub-county	Baringo North	Baringo Central	Baringo south/ Marigat
Zone	Highlands	Lowand	Midland	Riverine
Sex	Male	Female
Marital status	Single, never married	Married monogamous	Married polygamous	Separated	Divorced	Widowed
Household type	Male and female adult	Male only, no female adult	Female only, no male adult	Child headed home
Age	Number
Total children living in the household	Number
Highest level of education	None	Primary	Secondary	Tertiary
Religion	Christian protestant	Christian catholic	Muslim	Traditionalist	Atheist	Other
Tribe	Tugen	Ilchamus	Turkana	Other
Main livelihood activity	Crop farming	Livetock farming	Bee keeping	Self employed service delivery	Self employed goods delivery	Wage employment	Salaried employment	None	Other
Main livelihood activity1 -recoded and used in regression	Crop farming	Livetock farming	Self employed	Wage employment	Salaried employment
Prior to this interview have you ever heard of RVF	Yes	No
Sign 1 in humans	Blurred or decreased vision	Jaundice	Fever	Headache	Joint pains	Diarrhea	Vomiting	Bleeding from body openings	Don't know	Other
Sign 2 in humans	Blurred or decreased vision	Jaundice	Fever	Headache	Joint pains	Diarrhea	Vomiting	Bleeding from body openings	Don't know	Other
Sign 3 in humans	Blurred or decreased vision	Jaundice	Fever	Headache	Joint pains	Diarrhea	Vomiting	Bleeding from body openings	Don't know	Other
Sign 4 in humans	Blurred or decreased vision	Jaundice	Fever	Headache	Joint pains	Diarrhea	Vomiting	Bleeding from body openings	Don't know	Other
Sign 5 in humans	Blurred or decreased vision	Jaundice	Fever	Headache	Joint pains	Diarrhea	Vomiting	Bleeding from body openings	Don't know	Other
Sign 6 in humans	Blurred or decreased vision	Jaundice	Fever	Headache	Joint pains	Diarrhea	Vomiting	Bleeding from body openings	Don't know	Other
Sign 7 in humas	Blurred or decreased vision	Jaundice	Fever	Headache	Joint pains	Diarrhea	Vomiting	Bleeding from body openings	Don't know	Other
Sign 8 in humans	Blurred or decreased vision	Jaundice	Fever	Headache	Joint pains	Diarrhea	Vomiting	Bleeding from body openings	Don't know	Other
Source of RVF information1	Family	Friends	Radio (national)	Radio (vernacular)	Television	Poster/Pamphlet	School text books	Health facility	Community/public health worker	Local animal health expert	Veterinary officer	Internet	None	Other
Source of RVF information 2	Family	Friends	Radio (national)	Radio (vernacular)	Television	Poster/Pamphlet	School text books	Health facility	Community/public health worker	Local animal health expert	Veterinary officer	Internet	None	Other
Source of RVF infomation 3	Family	Friends	Radio (national)	Radio (vernacular)	Television	Poster/Pamphlet	School text books	Health facility	Community/public health worker	Local animal health expert	Veterinary officer	Internet	None	Other
Source of RVF information 4	Family	Friends	Radio (national)	Radio (vernacular)	Television	Poster/Pamphlet	School text books	Health facility	Community/public health worker	Local animal health expert	Veterinary officer	Internet	None	Other
Source of RVF information 5	Family	Friends	Radio (national)	Radio (vernacular)	Television	Poster/Pamphlet	School text books	Health facility	Community/public health worker	Local animal health expert	Veterinary officer	Internet	None	Other
Source of RVF information 6	Family	Friends	Radio (national)	Radio (vernacular)	Television	Poster/Pamphlet	School text books	Health facility	Community/public health worker	Local animal health expert	Veterinary officer	Internet	None	Other
Source of RVF information 7	Family	Friends	Radio (national)	Radio (vernacular)	Television	Poster/Pamphlet	School text books	Health facility	Community/public health worker	Local animal health expert	Veterinary officer	Internet	None	Other
Source of RVF information 8	Family	Friends	Radio (national)	Radio (vernacular)	Television	Poster/Pamphlet	School text books	Health facility	Community/public health worker	Local animal health expert	Veterinary officer	Internet	None	Other
Human beings can be infected with some livestock diseases through contact with sick animals	Strongly disagree	Somewhat disagree	Neither agree nor disagree	Somewhat agree	Strongly agree
Human beings can be infected with some livestock diseases through consumption of meat from sick animals	Strongly disagree	Somewhat disagree	Neither agree nor disagree	Somewhat agree	Strongly agree
Human beings can be infected with some livestock diseases through consumption of milk from sick animals	Strongly disagree	Somewhat disagree	Neither agree nor disagree	Somewhat agree	Strongly agree
Human beings can be infected with some livestock diseases through contact with blood from sick animals	Strongly disagree	Somewhat disagree	Neither agree nor disagree	Somewhat agree	Strongly agree
Human beings can be infected with some livestock diseases through contact with discharge from eyes and nose of sick animals	Strongly disagree	Somewhat disagree	Neither agree nor disagree	Somewhat agree	Strongly agree
Human beings can be infected with some livestock diseases through contact with meat from sick animals	Strongly disagree	Somewhat disagree	Neither agree nor disagree	Somewhat agree	Strongly agree
Human beings can be infected with some livestock diseases through contact with skins and hides of sick animals	Strongly disagree	Somewhat disagree	Neither agree nor disagree	Somewhat agree	Strongly agree
Human beings can be infected with some livestock diseases through bites from infected mosquitoes	Strongly disagree	Somewhat disagree	Neither agree nor disagree	Somewhat agree	Strongly agree
Total score on transmission routes of RVF	Strongly disagree	Somewhat disagree	Neither agree nor disagree	Somewhat agree	Strongly agree
When cattle, goats or sheep are sick we still milk them	Strongly disagree	Somewhat disagree	Neither agree nor disagree	Somewhat agree	Strongly agree
We consume milk from sick animals	Strongly disagree	Somewhat disagree	Neither agree nor disagree	Somewhat agree	Strongly agree
We boil our milk before consumption	Strongly disagree	Somewhat disagree	Neither agree nor disagree	Somewhat agree	Strongly agree
When a sick animals is about to die, we slaughter it and consume it	Strongly disagree	Somewhat disagree	Neither agree nor disagree	Somewhat agree	Strongly agree
When a sick animal dies, we immediately slaughter it and consume it	Strongly disagree	Somewhat disagree	Neither agree nor disagree	Somewhat agree	Strongly agree
When a sick animal dies we immediately bury it	Strongly disagree	Somewhat disagree	Neither agree nor disagree	Somewhat agree	Strongly agree
When a sick animals dies we immeditely burn it	Strongly disagree	Somewhat disagree	Neither agree nor disagree	Somewhat agree	Strongly agree
When we slaughter an animal , we call veterinary personel to inspect the meat before consumption	Strongly disagree	Somewhat disagree	Neither agree nor disagree	Somewhat agree	Strongly agree
When we slaughter an animal, we call a local meet expert to inspect the meat before consumption	Strongly disagree	Somewhat disagree	Neither agree nor disagree	Somewhat agree	Strongly agree
When we slaughter an animal, soem people consume the raw blood	Strongly disagree	Somewhat disagree	Neither agree nor disagree	Somewhat agree	Strongly agree
When we slaughter an animal, some people cook the blood and consume it	Strongly disagree	Somewhat disagree	Neither agree nor disagree	Somewhat agree	Strongly agree
When animals are delivering, we assist them with bare hands	Strongly disagree	Somewhat disagree	Neither agree nor disagree	Somewhat agree	Strongly agree
When animals are sick, we handle them with bare hands	Strongly disagree	Somewhat disagree	Neither agree nor disagree	Somewhat agree	Strongly agree
When an animal aborts we bury the foetus	Strongly disagree	Somewhat disagree	Neither agree nor disagree	Somewhat agree	Strongly agree
When an animal aborts we throw the foetus in the open to rot	Strongly disagree	Somewhat disagree	Neither agree nor disagree	Somewhat agree	Strongly agree
When an animal aborts we give the foetus to dogs to consume	Strongly disagree	Somewhat disagree	Neither agree nor disagree	Somewhat agree	Strongly agree
When an animal aborts we treat it with herbal medicines	Strongly disagree	Somewhat disagree	Neither agree nor disagree	Somewhat agree	Strongly agree
When an animal aborts we treat it with conventional medicines	Strongly disagree	Somewhat disagree	Neither agree nor disagree	Somewhat agree	Strongly agree
When our cattle, sheep and goats are sick we treat them with herbal medicines	Strongly disagree	Somewhat disagree	Neither agree nor disagree	Somewhat agree	Strongly agree
When our cattle, sheep and goats are sick we buy veterinary medicines and treat them ourselves	Strongly disagree	Somewhat disagree	Neither agree nor disagree	Somewhat agree	Strongly agree
When your cattle, sheep and goats are sick we calla veterinarian to treat them	Strongly disagree	Somewhat disagree	Neither agree nor disagree	Somewhat agree	Strongly agree
Veterinary services are expensive	Strongly disagree	Somewhat disagree	Neither agree nor disagree	Somewhat agree	Strongly agree
Veterinary services a re easy to acccess	Strongly disagree	Somewhat disagree	Neither agree nor disagree	Somewhat agree	Strongly agree
Veterinary officers are friendly to the farmers	Strongly disagree	Somewhat disagree	Neither agree nor disagree	Somewhat agree	Strongly agree
Veterinary medicines are difficult to find	Strongly disagree	Somewhat disagree	Neither agree nor disagree	Somewhat agree	Strongly agree
Veterinary medicnes are difficult to administer	Strongly disagree	Somewhat disagree	Neither agree nor disagree	Somewhat agree	Strongly agree
Total livestock in Tropical Livestock Units	Number
Total score on practices	Number
Binary regression categorization	0=Highly vulnerable	1=Moderately vulnerable
